# Supplementary material for: Genome-Wide Identification of Dicer-Like, Argonaute, and RNA-Dependent RNA Polymerase Gene Families in Brassica Species and Functional Analyses of Their Arabidopsis Homologs in Resistance to Sclerotinia sclerotiorum
Source: Front Plant Sci. 2016 Oct 27;7:1614. doi: 10.3389/fpls.2016.01614 (PMC5081487; doi:10.3389/fpls.2016.01614)
Supplement: Supplementary file 1 [file Table1.XLS]

## Sheet: Table S1
Table S1. List of DCL, AGO and RDR sequences identified from A. thaliana, B. rapa and B. oleracea.
Gene no.	Gene name	Accession no.	CDS length (bp)	Protein length (aa)	Genomic location
DCLs
	AtDCL1	AT1G01040	5733	1910	chr1:23146..31227
	AtDCL2	AT3G03300	4167	1388	chr3:767926..776214
	AtDCL3	AT3G43920	4743	1580	chr3:15753548..15760859
	AtDCL4	AT5G20320	5109	1702	chr5:6859218..6869307
	BrDCL1	XP_009119662	5601	1866	chrA10:4446678..4454320
	BrDCL2	XP_009130358	4167	1388	chrA02:26731443..26746726
	BrDCL3	XP_009150277	4572	1523	chrA06:13480605..13487325
	BrDCL4	XP_009120817	4926	1641	chrA10:10450541..10460043
	BoDCL1	XP_013585626	5583	1860	chrC05:414351..422061
	BoDCL2	XP_013583616	4059	1352	chrC05:46131120..46137669
	BoDCL3	XP_013628829	4797	1598	chrC03:44428581..44435617
	BoDCL4	XP_013611494	5100	1699	chrC09:45259001..45268650
AGOs
	AtAGO1	AT1G48410	3153	1050	chr1:17885633..17892596
	AtAGO2	AT1G31280	3045	1014	chr1:11181711..11185344
	AtAGO3	AT1G31290	3585	1194	chr1:11188293..11192317
	AtAGO4	AT2G27040	2775	924	chr2:11536534..11542357
	AtAGO5	AT2G27880	2994	997	chr2:11871488..11876894
	AtAGO6	AT2G32940	2637	878	chr2:13971997..13977476
	AtAGO7	AT1G69440	2973	990	chr1:26101527..26105166
	AtAGO8	AT5G21030	2553	850	chr5:7139892..7144272
	AtAGO9	AT5G21150	2691	896	chr5:7192239..7198324
	AtAGO10	AT5G43810	2967	988	chr5:17610972..17616797
	BrAGO1a	XP_009107358	3240	1079	chrA08:3192096..3197955
	BrAGO1b	XP_009145006	3336	1111	chrA05:12303701..12310199
	BrAGO2	XP_009115003	3114	1037	chrA09:21045943..21049818
	BrAGO3	XP_009124901	3030	1009	Unplaced Scaffold:34447..38166
	BrAGO4a	XP_009140756	2769	922	chrA04:11874891..11880785
	BrAGO4b	XP_009103572	2772	923	chrA07:10478941..10484685
	BrAGO5	XP_009103628	2874	957	chrA07:10703669..10708737
	BrAGO6	XP_009132895	2604	867	chrA03:7746917..7752454
	BrAGO7	XP_009105000	2946	981	chrA07:16209640..16213238
	BrAGO8	XP_009126507	2721	906	chrA02:5286264..5291814
	BrAGO9a	XP_009120723	2712	903	chrA10:10086064..10092152
	BrAGO9b	XP_009120721	2736	911	chrA10:10066309..10071646
	BrAGO10	XP_009101761	3015	1004	chrA06:25563472..25569107
	BoAGO1a	XP_013604277	3168	1055	chrC08:2991969..2997739
	BoAGO1b	XP_013585914	3339	1112	chrC05:23852546..23859182
	BoAGO2	XP_013586699	3105	1034	chrC05:21040591..21044578
	BoAGO3	XP_013589118	1341	446	chrC06:9364717..9366337
	BoAGO4a	XP_013636662	2769	922	chrC04:43622118..43627018
	BoAGO4b	XP_013636695	2772	923	chrC04:16779164..16784903
	BoAGO5	XP_013636559	2904	967	chrC04:15751800..15756918
	BoAGO6	XP_013630625	2586	861	chrC03:10032776..10038235
	BoAGO7a	XP_013592711	2943	980	chrC06:29901298..29904966
	BoAGO7b	XP_013616247	2931	976	chrC02:18676946..18680317
	BoAGO8	XP_013616454	2721	906	chrC02:6084224..6089742
	BoAGO9a	XP_013610027	2721	906	chrC09:44576019..44582286
	BoAGO9b	XP_013608347	2748	915	chrC09:44670158..44681214
	BoAGO10	XP_013614279	2946	981	Unplaced Scaffold:9413..15040
RDRs
	AtRDR1	AT1G14790	3324	1107	chr1:5093961..5098032
	AtRDR2	AT4G11130	3402	1133	chr4:6780522..6784440
	AtRDR3	AT2G19910	2979	992	chr2:8595820..8600757
	AtRDR4	AT2G19920	2784	927	chr2:8602222..8606887
	AtRDR5	AT2G19930	2934	977	chr2:8607340..8612441
	AtRDR6	AT3G49500	3591	1196	chr3:18349161..18353624
	BrRDR1	XP_009148868	3333	1110	chrA06:5689710..5693760
	BrRDR2	XP_009108193	3369	1122	chrA08:9591570..9595746
	BrRDR3	XP_009117512	3027	1008	chrA09:32489738..32495447
	BrRDR4	XP_009120524	2967	988	chrA10:9121964..9126976
	BrRDR5	XP_009102127	2868	955	chrA07:652818..657658
	BrRDR6	XP_009152135	3597	1198	chrA01:15276219..15280965
	BoRDR1a	XP_013639225	2520	839	chrC05:6827931..6832395
	BoRDR1b	XP_013585196	3333	1110	chrC05:6842377..6846283
	BoRDR2	XP_013612295	3378	1125	chrC09:28048808..28052998
	BoRDR3	XP_013605042	3000	999	chrC08:36132867..36138380
	BoRDR5a	XP_013596635	2982	993	chrC07:1176158..1181135
	BoRDR5b	XP_013596640	2877	958	chrC07:1205673..1210771
	BoRDR6	XP_013604084	3597	1198	chrC01:23588294..23593030
