# Supplementary material for: Genome-Wide Identification of Dicer-Like, Argonaute, and RNA-Dependent RNA Polymerase Gene Families in Brassica Species and Functional Analyses of Their Arabidopsis Homologs in Resistance to Sclerotinia sclerotiorum
Source: Front Plant Sci. 2016 Oct 27;7:1614. doi: 10.3389/fpls.2016.01614 (PMC5081487; doi:10.3389/fpls.2016.01614)
Supplement: Supplementary file 2 [file Table2.XLS]

## Sheet: Table S2
Table S2. List of primers used for Real-time quantitative PCR analyses.
Primer name	Sequence (5' to 3')
BnDCL1A-F	CAGAGTAGGGTTCGATAGAC
BnDCL1A-R	AGATAGACCGTACGAAACGA
BnDCL1C-F	CTTTAGTTAAACAGAACC
BnDCL1C-R	GTGAAACAAAGATATGACCC
BnAGO4A1-F	ACCCATTTTAGCTCAGAGCAG
BnAGO4A1-R	CTGGACGAGCCATAGGTACT
BnAGO4A2-F	CTTAGGATCTCTCTCGGTTTG
BnAGO4A2-R	GTAACAATAGCATCACTTCC
BnAGO4C1-F	ATCCTTAGGATCTCTCGGCT
BnAGO4C1-R	ATCCCAGATTAAAAACCACTT
BnAGO4C2-F	CTTCTGTTAGCCATCTC
BnAGO4C2-R	TGGCTAGAGAAAAGTCAC
BnRDR1A-F	GCTAGACTTCTACCGCGACG
BnRDR1A-R	AGGGTCAACAACAGGGACGAG
BnRDR1C1-F	TACACCTACGCGAGTGTACT
BnRDR1C1-R	CAGATCATTGCAGGAAAGAG
BnRDR1C2-F	ATACGATGACGTCAGCGATC
BnRDR1C2-R	TGATCGCCTTAGGATTCTC
BnCAMTA3a-F	AGAAAGCTTTCAACTGTTCCTA
BnCAMTA3a-R	CCAAAACGTCTTGCTTCCGC
BnCAMTA3b-F	GAAGAAAGCTTTCACTTTTACTG
BnCAMTA3b-R	CTAAATCGTCTTGCTTCCGC
BnCAMTA3c-F	AAGAAACAAAAGTCTATTGATTC
BnCAMTA3c-R	TAAACCTTCAGCTCCAGGGC
BnCAMTA3d-F	TGCGTCAATGAGGAATTTGAC
BnCAMTA3d-R	GAAACTTTTGGTAGTTCTGTAAGA
BnEF-F	ATGCTCTTCTTGCTTTCACCCTT
BnEF-R	CTCTTTGGCTCGTTGATCTGG
