# Supplementary material for: Genome-Wide Identification of Dicer-Like, Argonaute, and RNA-Dependent RNA Polymerase Gene Families in Brassica Species and Functional Analyses of Their Arabidopsis Homologs in Resistance to Sclerotinia sclerotiorum
Source: Front Plant Sci. 2016 Oct 27;7:1614. doi: 10.3389/fpls.2016.01614 (PMC5081487; doi:10.3389/fpls.2016.01614)
Supplement: Supplementary file 3 [file Table3.XLS]

## Sheet: Table S3
Table S3. Homology matrix of A. thaliana and B.napus DCL, AGO and RDR protein sequences.
	AtDCL1	BnDCL1A	BnDCL1C	AtDCL2	BnDCL2A	BnDCL2C	AtDCL3	BnDCL3A	BnDCL3C	AtDCL4	BnDCL4A	BnDCL4C
AtDCL1	***	87.6	87.2	29.7	30.3	30.1	27.2	26.5	24.3	26.4	27.1	27	AtDCL1
BnDCL1A	8.5	***	97.6	30.3	31	30.8	27.8	27.2	25.2	27.2	28.1	28	BnDCL1A
BnDCL1C	9.1	1.9	***	30.6	31.2	31	27.9	27.3	25.4	27.2	28.2	28.1	BnDCL1C
AtDCL2	130.6	134	132.9	***	87	86.4	39.1	39.5	37.6	37.9	40.9	41.1	AtDCL2
BnDCL2A	125.4	128	127.3	21.7	***	96.6	39.3	39.8	37.6	38	41	41.2	BnDCL2A
BnDCL2C	127.2	129.5	128.8	23	5.2	***	39.3	39.8	37.6	38.2	41.3	41.5	BnDCL2C
AtDCL3	151	153.9	154.3	157	155.1	154.8	***	80.1	78.7	34.4	38.7	38.8	AtDCL3
BnDCL3A	151.8	153.6	154	156.7	153.9	154	25.1	***	92.3	34.5	38.7	38.8	BnDCL3A
BnDCL3C	161.4	163.8	163.3	163.1	161.9	162.6	25.3	5	***	32.6	36.7	36.8	BnDCL3C
AtDCL4	157.4	157.9	157.7	143.2	142.4	141.4	168.7	165.6	173.2	***	81.4	81.4	AtDCL4
BnDCL4A	145.4	144.4	144.3	142.8	141.6	139.5	159.9	158.2	166	21.4	***	98	BnDCL4A
BnDCL4C	146.1	145.4	145.1	141.6	140.5	138.4	159.1	157.8	165.5	21	2.1	***	BnDCL4C
	AtDCL1	BnDCL1A	BnDCL1C	AtDCL2	BnDCL2A	BnDCL2C	AtDCL3	BnDCL3A	BnDCL3C	AtDCL4	BnDCL4A	BnDCL4C
	AtAGO1	BnAGO1A1	BnAGO1A2	BnAGO1C1	BnAGO1C2	AtAGO2	BnAGO2A	BnAGO2C	AtAGO3	BnAGO3A	BnAGO3C	AtAGO4	BnAGO4A1	BnAGO4A2	BnAGO4C1	BnAGO4C2	AtAGO5	BnAGO5A	BnAGO5C	AtAGO6	BnAGO6A	BnAGO6C	AtAGO7	BnAGO7A	BnAGO7C1	BnAGO7C2	AtAGO8	BnAGO8A	AtAGO9	BnAGO9A1	BnAGO9A2	BnAGO9C1	BnAGO9C2	BnAGO9C3	AtAGO10	BnAGO10A	BnAGO10C
AtAGO1	***	89.6	85.5	91.1	87.4	44.9	45.8	45.2	34.9	45.6	45.6	44	43.8	43.5	43.7	43.6	62.6	63.6	63.1	44.7	44.4	44.2	46.6	46.7	46.4	46.2	42.8	44.3	44.3	44.4	43.8	44.3	36.6	44	71.7	72	72.2	AtAGO1
BnAGO1A1	10	***	89	97.1	87.9	44.5	45.5	44.7	35.1	44.3	44.5	44.3	44.1	43.8	44	43.8	62.5	64	63.8	44.9	44.6	44.4	46.4	46.6	46.1	46.3	43	44	44.2	44	43.5	43.8	36.4	44.3	71.6	71.5	72	BnAGO1A1
BnAGO1A2	10.8	6.8	***	89.9	87.9	39.2	40.7	40	34.5	40.2	39.9	39.7	39.4	39.1	39.3	39.2	57.7	58.8	58.4	40.2	39.9	39.7	42.3	42.4	41.8	42.3	38.6	39.6	39.5	39.7	39.1	39.4	32	39.7	66.9	66.9	67.6	BnAGO1A2
BnAGO1C1	8.2	2.1	5.4	***	89.7	43.5	44.5	44.5	34.6	43.8	43.9	44	43.8	43.4	43.7	43.5	61.7	63.4	63.2	44.3	44	43.8	45.8	46	45.6	45.6	42.7	43.8	43.8	43.8	43.3	43.6	36.2	43.9	71.4	71.4	72	BnAGO1C1
BnAGO1C2	10.4	7.4	4	6.3	***	44.8	45.3	47.8	32	45.3	43	47.4	47.3	47.1	47.3	47.2	62.8	65.9	65.2	48.1	47.8	47.6	48.4	48.6	47.6	48.6	46.5	47.6	47.4	47.5	47.1	47.3	40	47.4	74	74.6	75.1	BnAGO1C2
AtAGO2	143.4	141.6	151	144.3	149.4	***	83.2	79.1	63.7	79.9	80	41.2	40.4	40.5	40.3	40.3	44.5	45.6	45.9	41	41.1	41	45.3	45.3	44.5	45.8	40.4	40.7	41	41.2	40.5	41	32.9	40.5	45.3	45.5	45.3	AtAGO2
BnAGO2A	130.6	130.5	135.8	131.7	136.3	21.7	***	86.7	61.7	79.1	79.1	40.2	39.6	39.7	39.5	39.7	44.5	45.5	45.7	40.5	40.5	40.5	45.3	45.6	44.3	45.8	39.4	39.5	40.5	40.2	39.5	40	32.4	39.5	44.9	45.1	45.1	BnAGO2A
BnAGO2C	127.3	130.9	134	130.4	135.7	20.7	5.9	***	57.6	76.8	75.4	48.9	48.6	48.6	48.6	48.7	46.3	49.4	49.9	50.2	50.1	50.1	48.1	48.3	48.8	48.7	48.9	49.1	50.1	49.9	49.1	49.6	41.6	49.1	48.7	50.3	49.6	BnAGO2C
AtAGO3	143.5	146	157.2	146.3	152.1	39.3	41.7	40.4	***	60.8	62	28	27.5	27.4	27.4	27.5	33.6	33	33.3	29.1	29.1	29.1	34.2	34	34.1	34.1	28.2	27.5	28.8	28.7	28.3	28.6	20.8	28	33.1	33.4	33.6	AtAGO3
BnAGO3A	140	140.3	151.1	141.2	146.8	28.2	26.2	24.9	46.1	***	90	41	40.3	40.2	40.2	40.2	45.2	45.9	46.1	41.3	41	41	46.2	46.1	45.4	46.1	40.2	40.5	41.1	40.8	40	40.9	33.1	40.6	46.1	46.3	46.3	BnAGO3A
BnAGO3C	142.3	141.1	151.1	141.8	147.9	25.7	26.3	24.9	46.7	9.6	***	39.6	38.9	38.9	38.8	38.9	43.5	43.9	44	39.5	39.7	39.6	44	44	44.4	44.2	38.5	39	39.5	39.2	38.6	39.1	31.3	38.8	44.3	44.3	44	BnAGO3C
AtAGO4	126.3	125.6	126.4	124.8	127.1	163.1	162.7	164.5	168.2	166.5	165.6	***	92.2	92	91.9	91.8	47.8	50.6	50.8	66.7	67.9	67.6	44.8	44.5	44.6	44.1	71	77.2	76.2	73.7	74.4	73.5	64.8	73	47.8	48.7	48.5	AtAGO4
BnAGO4A1	126.5	125.3	127.2	124.5	127.9	170	166.5	169.3	172.2	172.1	171.1	12.2	***	97.6	99.6	97.1	47	50.1	50.2	66.6	67.6	67.3	44.4	44.2	44.3	43.6	70.5	77.4	76.5	73.6	74.8	73.6	65.3	72.2	48.1	48.9	48.6	BnAGO4A1
BnAGO4A2	127.6	127.4	128.7	126.5	129	168.4	164.1	168.5	172.2	172.1	170.3	12.4	3.6	***	97.4	99.2	47	50	50.1	66.6	67.7	67.4	44.3	44.3	44.3	43.8	70.8	77.6	76.1	74	75	74.1	65.4	72.5	47.6	48.6	48.4	BnAGO4A2
BnAGO4C1	127.1	125.8	127.7	125	128.4	170.9	167.3	170.2	173	172.9	171.9	12.7	0.7	3.9	***	96.8	47	50.1	50.2	66.6	67.6	67.2	44.2	44.1	44.1	43.5	70.4	77.2	76.3	73.3	74.5	73.3	65.1	72	47.9	48.8	48.6	BnAGO4C1
BnAGO4C2	127.1	126.9	128.2	126	128.4	170	164.1	167.7	171.3	172.1	170.3	12.7	4.4	1.2	4.8	***	46.7	49.6	49.9	66.6	67.6	67.3	44.4	44.3	44.4	43.8	70.9	77.7	76	73.9	74.9	74	65.4	72.4	47.7	48.6	48.4	BnAGO4C2
AtAGO5	67.2	68	68.6	68	70.3	155.4	146.5	143.3	150.1	153.1	153.5	123.2	127.5	127	127.5	129.1	***	79.6	80	47.4	47.5	47.3	48.5	49.1	49.1	49.3	46.3	46.9	47.5	47.1	46.5	46.8	39.3	46.9	62.4	62.7	62.6	AtAGO5
BnAGO5A	60.4	60.1	61.2	60.1	63.1	150.3	143.9	142.3	151.3	152.2	150.8	125.1	127.4	127.4	127.4	130	30.1	***	94.5	50.1	50.4	50.1	50.2	50.7	50.2	51.1	49.1	50.3	50.2	50.1	49.9	49.8	42.3	49.9	64.8	65.1	65.1	BnAGO5A
BnAGO5C	61.6	60.5	62.3	60.5	63.3	147.9	142	141.7	148.7	149.3	148.5	126.6	128.9	128.9	128.9	131.1	27.7	5.3	***	50.6	50.6	50.4	49.6	50.4	49.6	50.8	49.4	50.5	50.6	50.5	50	50.1	42.7	50.1	64.7	64.7	64.7	BnAGO5C
AtAGO6	117.4	117.2	119.5	118.3	120	157.7	154.5	155.2	148.8	155	157.9	70.3	71.4	71.1	71.4	71.1	122.5	124.2	123.2	***	89.1	89.4	43.7	43.5	43.7	43.1	65.8	68.7	68.8	67.4	67.4	66.7	58.1	67.4	48.9	49.6	49.4	AtAGO6
BnAGO6A	117.3	117.1	119.4	117.7	119.3	151.8	151	152.5	145.5	154.5	152	63.7	65.3	64.7	65.5	65	118.5	119.2	119.7	17.6	***	98.6	43.9	44	44.4	43.5	66.7	69.4	69.9	67.8	67.8	67.5	58.7	68.9	48.7	49.4	49.1	BnAGO6A
BnAGO6C	118.7	118.5	120.9	119.2	120.8	152.5	151.8	153.2	145.5	155.2	152.7	64.7	66.6	66.1	66.9	66.3	119.5	120.7	121.2	17	2.3	***	44	44.1	44.5	43.7	66.8	69.1	69.4	67.7	67.7	67.4	58.7	68.7	48.4	49.1	48.9	BnAGO6C
AtAGO7	122.5	122.1	122.5	121.3	120.1	146.6	138.3	123.3	140	145	144.6	145.8	147.7	147.7	149.7	147.1	128.6	122.5	125.5	152.2	145.9	145.2	***	83	82.6	79.1	42.3	43.8	44.5	44.1	43.1	43.8	36.4	43.6	48.9	48.2	48.1	AtAGO7
BnAGO7A	119.9	118.9	119.9	118.3	117.6	144.5	133.7	122.6	139.8	144.3	142.2	148.8	149.3	147.3	150	147.3	123.9	121.4	122.4	152.1	143	141.7	23.6	***	80.1	91	43.1	43.7	44.3	44	43.3	43.7	36.5	43.4	48.5	48.6	48.5	BnAGO7A
BnAGO7C1	123.5	124.7	124.1	123.4	122	141.1	134.1	125.2	139.2	139.6	142.4	155.6	157.8	156.3	159.2	155.6	127.1	124	125.5	162.7	150.7	149.3	21.8	24.6	***	76.5	43	44	45.1	44.3	43.3	44	36.9	43.8	48.1	48.4	48.5	BnAGO7C1
BnAGO7C2	117.2	116.2	116.7	115.8	114.5	141.1	131.5	120	138.2	143.7	140.9	141.8	144.3	142.2	144.9	142.2	119.6	115.1	116.6	144.7	136	134.7	23.9	4.7	25.2	***	42.8	43.1	43.8	43.7	42.9	43.3	36.2	43	48	48	47.8	BnAGO7C2
AtAGO8	128.3	128.7	127.9	127.2	129.3	165.7	164.4	165.9	159.6	169.5	171.1	49	51	49.9	51.3	49.7	126.4	128.5	129.6	75.6	71.3	71	155	150.3	158.8	146.6	***	76.8	76.8	74.8	75	74.8	66.9	77.2	47.5	48.3	48	AtAGO8
BnAGO8A	123.5	125.5	126.1	124.5	126.9	163.2	163.6	164.1	168.4	165.8	165.7	40.7	40.5	39.7	41	39.5	127.9	125	126	70.1	65.6	66.7	151.4	150.6	160	144.6	38.2	***	86.9	85.8	88.5	86.3	77	80.9	48.3	49.2	48.9	BnAGO8A
AtAGO9	123.7	125.6	126.9	124.7	128.2	165	159.3	159.8	160.1	165.4	166.9	42.4	42	42.8	42.4	43	124.7	127.1	127.1	70	64	65.8	150.3	150.2	154.5	143.6	38.9	21.6	***	81.6	84.3	81.8	73.7	78.8	48.4	49.4	49.1	AtAGO9
BnAGO9A1	124.9	127.4	128.1	126.9	129.9	160.3	158.5	159	157.8	165.3	166	48.8	49.4	48	50.3	48.4	127.9	127	127	74.2	70.4	70.7	150.1	150.1	157.8	141.3	43	24.5	32.7	***	88.1	97.3	77.8	83.6	47.6	48.8	48.5	BnAGO9A1
BnAGO9A2	126.6	128.7	129.4	127.7	129.6	163.8	163.4	163.9	158.2	171.4	169.6	47.2	46.4	45.8	47.2	46	127.7	124.8	126.4	72.8	69.1	69.4	154.9	150.6	163	143.2	41.3	19	26	19.3	***	88.2	82.1	82.1	47.9	48.8	48.5	BnAGO9A2
BnAGO9C1	124.9	127.9	129.2	127.4	130.5	160.3	159.2	159.7	157.1	162.9	166	49.8	50.1	48.4	50.9	48.8	128.9	128.6	128.6	76.7	71.4	71.7	153	151.5	161	143.4	42.6	24	32.1	3.9	19.6	***	78.1	83.6	47.5	48.6	48.3	BnAGO9C1
BnAGO9C2	134.2	136	137	134.9	137.2	187.9	179.4	185.2	177.1	186.3	189.3	52.6	51.7	51	52.2	51.3	134.8	134.4	134.4	79.7	77.7	77.7	161.3	158	167.2	151.7	43.6	23.4	29.2	21.5	12.7	21	***	72.4	40.5	41.3	41.1	BnAGO9C2
BnAGO9C3	126.1	125.9	126.7	125.1	126.9	164.3	163.9	163.7	162.4	167.8	167.8	47.6	50.2	49.3	50.8	49.5	126.2	127.1	127.6	73.1	68.7	69.8	145.6	150	154.2	143.2	37	31.7	36.8	25.9	28.2	25.6	32.5	***	48.4	49.1	48.8	BnAGO9C3
AtAGO10	42.9	41.7	42.8	42.6	42.4	153.4	146.8	133.9	153.5	149.1	149.7	131.3	127.9	130.6	129	130	75.8	69.9	70.1	121.1	118.6	120.6	124.2	127.3	125.6	125.6	125.6	126.9	126.1	134.3	129.1	134.3	139	125.4	***	91.9	92.7	AtAGO10
BnAGO10A	39.6	39.7	40.3	40.3	40.3	149.6	140.3	130.5	147.2	144.1	143.3	133.3	130.4	132	130.9	131.5	74.2	68.9	68.7	122.1	120.6	122.1	124.7	122.1	125.4	121	128.2	128.3	127.5	134.1	131.1	134.7	142	128.4	8.6	***	96.1	BnAGO10A
BnAGO10C	40	39.7	40	40	40.1	152	142.2	132.1	146.5	145.8	146.2	131	128.1	129.7	128.6	129.2	75.9	69.7	69.5	121.1	119.6	121.1	126.7	124.1	126	123.1	126.3	126.6	125.8	132.3	129.3	132.8	139.2	126.6	8.4	4.2	***	BnAGO10C
	AtAGO1	BnAGO1A1	BnAGO1A2	BnAGO1C1	BnAGO1C2	AtAGO2	BnAGO2A	BnAGO2C	AtAGO3	BnAGO3A	BnAGO3C	AtAGO4	BnAGO4A1	BnAGO4A2	BnAGO4C1	BnAGO4C2	AtAGO5	BnAGO5A	BnAGO5C	AtAGO6	BnAGO6A	BnAGO6C	AtAGO7	BnAGO7A	BnAGO7C1	BnAGO7C2	AtAGO8	BnAGO8A	AtAGO9	BnAGO9A1	BnAGO9A2	BnAGO9C1	BnAGO9C2	BnAGO9C3	AtAGO10	BnAGO10A	BnAGO10C
	AtRDR1	BnRDR1A	BnRDR1C1	BnRDR1C2	AtRDR2	BnRDR2A	BnRDR2C	AtRDR3	BnRDR3A	BnRDR3C	AtRDR4	BnRDR4A	AtRDR5	BnRDR5A1	BnRDR5A2	BnRDR5A3	BnRDR5C1	BnRDR5C2	BnRDR5C3	AtRDR6	BnRDR6A	BnRDR6C
AtRDR1	***	89.1	63.1	87.6	46.8	47.1	46.8	26.7	27.4	27.4	26.6	27	27	27	28	25.9	27.6	28	25.2	38.7	38.5	38.7	AtRDR1
BnRDR1A	14.5	***	62.6	95.2	47.3	47.5	47.3	26.4	26.9	26.8	26.4	26.6	26.7	26.3	27.2	25.1	27	27.2	24.7	38.6	38.5	38.7	BnRDR1A
BnRDR1C1	63	65.3	***	61.5	45.3	45.8	45.7	27.4	27.7	27.7	28	27.4	27.4	26.9	28	25.9	27.7	28	25.2	37.9	37.7	37.9	BnRDR1C1
BnRDR1C2	15.1	4.3	66	***	47.7	47.6	47.4	27	27.4	27.3	27	27.6	27.4	27	27.5	25.4	27.5	27.5	24.9	38.7	38.4	38.6	BnRDR1C2
AtRDR2	113.3	111.6	120.2	107.7	***	88.7	88.3	24.1	25.4	25.4	24.3	25.1	24.5	24.6	25.2	23	25.1	25.3	22.5	37.4	37.3	37.4	AtRDR2
BnRDR2A	112.8	111.8	120.7	108.9	13.6	***	98	23.8	24.8	24.8	24.4	25.3	24.2	24.1	24.9	23	24.9	24.9	22.5	37.1	36.8	36.9	BnRDR2A
BnRDR2C	113.7	112	120.9	109.4	13.7	2.2	***	23.8	24.9	24.9	24.7	25	24.1	24.3	24.9	23	24.9	24.9	22.6	36.8	36.6	36.8	BnRDR2C
AtRDR3	227	228	243	224	227	232	231	***	77	77	77.2	76.7	76.9	74.1	74.9	69.7	75.5	74.9	67.2	19.4	19.3	19.2	AtRDR3
BnRDR3A	226	230	245	224	213	223	221	36.7	***	97.6	75	84.9	77.7	76.7	77.4	71.9	77.7	77.5	67.8	20	19.6	19.5	BnRDR3A
BnRDR3C	226	231	245	226	213	223	220	36.5	3.3	***	74.9	84.6	78	76.7	77.2	72	78	77.2	68	19.9	19.4	19.4	BnRDR3C
AtRDR4	229	229	243	224	226	234	234	31.3	36.5	36.5	***	73.6	73.9	71.2	72.1	67.3	73.3	72.2	64.7	19.8	19.7	19.7	AtRDR4
BnRDR4A	229	231	249	227	216	213	217	37.6	22.1	22.5	40.1	***	75.7	74	74.3	70.1	76.2	74.3	65.8	20.2	20.2	20.1	BnRDR4A
AtRDR5	223	223	241	218	220	227	227	36.3	34	33.1	38.4	38.5	***	77.7	80.8	74.3	80.2	80.9	70.7	20.1	20	20.1	AtRDR5
BnRDR5A1	220	229	249	222	217	226	222	40.4	35.6	35.7	42.7	41.6	31.6	***	78.8	73.6	89.6	78.8	70.2	19.4	19.4	19.5	BnRDR5A1
BnRDR5A2	209	218	236	213	211	217	216	39	33.4	33.8	39.9	39.9	27.9	27.1	***	85	80.8	99.3	77.6	21	20.2	20.3	BnRDR5A2
BnRDR5A3	217	226	246	222	219	221	218	44.1	38.8	38.3	44.6	42.6	34.8	31.3	17.7	***	77.2	84.5	76.9	19	18.4	18.5	BnRDR5A3
BnRDR5C1	219	224	243	221	218	221	219	39.5	35.8	35	41.3	39.2	30.7	12.2	27.7	28.4	***	80.9	73.7	21.2	21.3	21.4	BnRDR5C1
BnRDR5C2	211	220	238	215	212	218	217	39.7	34.2	34.6	40.7	40.7	28.7	27.9	0.2	17.6	28.5	***	77.1	21	20.2	20.3	BnRDR5C2
BnRDR5C3	206	210	232	209	208	208	205	42.4	40.5	40.1	43.6	45.5	35.5	32.5	24.8	21.9	29.4	24.7	***	18.4	17.8	17.8	BnRDR5C3
AtRDR6	130.4	131.6	132.8	128.1	136.2	137.6	139.3	231	227	229	222	227	217	228	209	210	206	209	201	***	90.4	90.4	AtRDR6
BnRDR6A	131.4	131.7	133.2	129.1	135.8	139	139.3	230	231	233	222	224	216	226	217	218	202	218	210	11.9	***	99.4	BnRDR6A
BnRDR6C	130.5	130.8	132.3	128.2	134.9	138.1	138.4	231	232	234	221	226	215	224	216	217	201	217	209	11.9	0.7	***	BnRDR6C
	AtRDR1	BnRDR1A	BnRDR1C1	BnRDR1C2	AtRDR2	BnRDR2A	BnRDR2C	AtRDR3	BnRDR3A	BnRDR3C	AtRDR4	BnRDR4A	AtRDR5	BnRDR5A1	BnRDR5A2	BnRDR5A3	BnRDR5C1	BnRDR5C2	BnRDR5C3	AtRDR6	BnRDR6A	BnRDR6C
