# Supplementary material for: Genome-Wide Identification of Dicer-Like, Argonaute, and RNA-Dependent RNA Polymerase Gene Families in Brassica Species and Functional Analyses of Their Arabidopsis Homologs in Resistance to Sclerotinia sclerotiorum
Source: Front Plant Sci. 2016 Oct 27;7:1614. doi: 10.3389/fpls.2016.01614 (PMC5081487; doi:10.3389/fpls.2016.01614)
Supplement: Supplementary file 4 [file Table4.XLS]

## Sheet: Table S4
Table S4. Summary of cis-acting elements present in all the BnDCL, BnAGO and BnRDR genes
Gene name	Site	Factor or Site Name	Consensus sequence (5'-3')	Description	Key words	Reference
BnDCL1A	S000507	ABRERATCAL	MACGYGB	"ABRE-related sequence" or "Repeated sequence motifs" identified in the upstream regions of 162 Ca(2+)-responsive upregulated genes	ABRE; calcium	Kaplan et al. (2006)
	S000501	CGCGBOXAT	VCGCGB	"CGCG box" recognized by AtSR1-6 (Arabidopsis thaliana signal-responsive genes); Multiple CGCG elements are found in signal-responsive genes); Multiple CGCG elements are found in promoters of many genes; Ca++/calmodulin binds to all AtSRs	Calmodulin	Yang et al. (2002)
	S000493	CURECORECR	GTAC	GTAC is the core of a CuRE (copper-response element) found in Cyc6 and Cpx1 genes in Chlamydomonas; Also involved in oxygen-response of these genes	Copper; oxygen; hypoxic	Quinn et al. (2000)
	S000292	DPBFCOREDCDC3	ACACNNG	A novel class of bZIP transcription factors, The Arabidopsis abscisic acid response gene ABI5 encodes a bZIP transcription factor; abi5 mutant have a pleiotropic defects in ABA response	ABA; bZIP; ABI5	Kim et al. (1997)
	S000198	GT1CONSENSUS	GRWAAW	The activation mechanism of GT-1 may be achieved through direct interaction between TFIIA and GT-1; Binding of GT-1-like factors to the PR-1a promoter influences the level of SA-inducible gene expression	TFIIA; TBP; HR; SAR; TMV	Villain et al.(1996)
	S000453	GT1GMSCAM4	GAAAAA	"GT-1 motif" found in the promoter of soybean (Glycine max) CaM isoform, SCaM-4; Plays a role in pathogen- and salt-induced SCaM-4 gene expression	GT-1 box; SCaM-4	Park et al.(2004)
	S000408	MYB1AT	WAACCA	MYB recognition site found in the promoters of the dehydration-responsive gene rd22 and many other genes in Arabidopsis	MYB; rd22BP1; ABA;stress	Abe et al.(2003)
	S000407	MYCCONSENSUSAT	CANNTG	MYC recognition site found in the promoters of the dehydration-responsive gene rd22 and many other genes in Arabidopsis; MYC recognition sequence in CBF3 promoter; Binding site of ICE1 (inducer of CBF expression 1) that regulates the transcription of CBF/DREB1 genes in the cold in Arabidopsis; ICE1 (Chinnusamy et al., 2004);) This sequence is also known as RRE (R response element) (Hartmann et al…	MYC; rd22BP1; ABA; leaf; seed; stress; CBF3; cold; CBF/DREB1;CBF/DREB1;ICE1; RRE	Abe et al.(2003)
	S000391	SEBFCONSSTPR10A	YTGTCWC	Binding site of the potato silencing element binding factor (SEBF) gene found in promoter of pathogenesis-related gene (PR-10a); Located between -45 and -39; Similar to the auxin response element	PR-10a; SEBF; pathogenesis; silencing	Boyle et al.(2001)
	S000310	WBBOXPCWRKY1	TTTGACY	"WB box"; WRKY proteins bind specifically to the DNA sequence motif (T)(T)TGAC(C/T), which is known as the W box; Found in amylase gene in sweet potato, alpha-Amy2 genes in wheat, barley, and wild oat, PR1 gene in parsley, and a transcription factor gene in Arabidopsis	W box; WRKY	Ishiguro et al.(1994)
	S000390	WBOXATNPR1	TTGAC	"W-box" found in promoter of Arabidopsis thaliana (A.t.) NPR1 gene; Located between +70 and +79 in tandem; They were recognized specifically by salicylic acid (SA)-induced WRKY DNA binding proteins	NPR1; WRKY; WRKY18; disease resistance; SA; W box	Yu et al.(2001)
	S000447	WRKY71OS	TGAC	"A core of TGAC-containing W-box" of, e.g., Amy32b promoter; Binding site of rice WRKY71, a transcriptional repressor of the gibberellin signaling pathway; Parsley WRKY proteins bind specifically to Pathogenesis-Related Class10 (PR-10) genes (Eulgem et al., 1999)	WRKY; GA; MYB; W box; TGAC; PR proteins	Zhang et al.(2004)
BnDCL1C	S000507	ABRERATCAL	MACGYGB	"ABRE-related sequence" or "Repeated sequence motifs" identified in the upstream regions of 162 Ca(2+)-responsive upregulated genes	ABRE; calcium	Kaplan et al. (2006)
	S000024	ASF1MOTIFCAMV	TGACG	"ASF-1 binding site" in CaMV 35S promoter; ASF-1 binds to two TGACG motifs; Found in HBP-1 binding site of wheat histone H3 gene; TGACG motifs are found in many promoters and are involved in transcriptional activation of several genes by auxin and/or salicylic acid; Abiotic and biotic stress differentially stimulate "as-1 element" activity	CaMV35S; auxin; salicylic acid; SAR; SA; Disease resistance	Despres et al. (2003)
	S000042	CACGTGMOTIF	CACGTG	"CACGTG motif"; "G-box"; Binding site of Arabidopsis GBF4; Tomato Pti4 (ERF) regulates defense-related gene expression via GCC box and non-GCC box cis-element Myb1(GTTAGTT) and G-box (CACGTG))	G-box; Pti4; ERF; PR	Chandrasekharan et al. (2003)
	S000501	CGCGBOXAT	VCGCGB	"CGCG box" recognized by AtSR1-6 (Arabidopsis thaliana signal-responsive genes); Multiple CGCG elements are found in signal-responsive genes); Multiple CGCG elements are found in promoters of many genes; Ca++/calmodulin binds to all AtSRs	Calmodulin	Yang et al. (2002)
	S000493	CURECORECR	GTAC	GTAC is the core of a CuRE (copper-response element) found in Cyc6 and Cpx1 genes in Chlamydomonas; Also involved in oxygen-response of these genes	Copper; oxygen; hypoxic	Quinn et al. (2000)
	S000292	DPBFCOREDCDC3	ACACNNG	A novel class of bZIP transcription factors, The Arabidopsis abscisic acid response gene ABI5 encodes a bZIP transcription factor; abi5 mutant have a pleiotropic defects in ABA response	ABA; bZIP; ABI5	Kim et al. (1997)
	S000430	GCCCORE	GCCGCC	Core of GCC-box found in many pathogen-responsive genes such as PDF1.2, Thi2.1, and PR4; Has been shown to function as ethylene-responsive element; Appears to play important roles in regulating jasmonate-responsive gene expression; Tomato Pti4 (ERF) regulates defence-related gene expression via GCC box and non-GCC box cis elements (Myb1 (GTTAGTT) and G-box(CACGTG))	GCC; GCC-box; ERE; JA; Pti4; ERF; PR	Brown et al. (2003)
	S000198	GT1CONSENSUS	GRWAAW	The activation mechanism of GT-1 may be achieved through direct interaction between TFIIA and GT-1; Binding of GT-1-like factors to the PR-1a promoter influences the level of SA-inducible gene expression	TFIIA; TBP; HR; SAR; TMV	Villain et al.(1996)
	S000153	LTRECOREATCOR15	CCGAC	Core of low temperature responsive element (LTRE) of cor15a gene in Arabidopsis (A.t.); ABA responsiveness; Involved in cold induction of BN115 gene from winter Brassica napus	Cold; LTRE; drought; ABA; cor15a; BN115	Baker et al.(1994)
	S000408	MYB1AT	WAACCA	MYB recognition site found in the promoters of the dehydration-responsive gene rd22 and many other genes in Arabidopsis	MYB; rd22BP1; ABA;stress	Abe et al.(2003)
	S000443	MYB1LEPR	GTTAGTT	Tomato Pti4(ERF) regulates defence-related gene expression via GCC box and non-GCC box cis elements (Myb1(GTTAGTT), G box (CACGTG))	Pti4; ERF; PR; MYB	Chakravarthy et al.(2003)
	S000174	MYCATRD22	CACATG	Binding site for MYC (rd22BP1) in Arabidopsis (A.t.) dehydration-resposive gene, rd22; MYC binding site in rd22 gene of Arabidopsis thaliana; ABA-induction	Dehydration; Water stress; ABA; MYC	Abe et al.(1997)
	S000407	MYCCONSENSUSAT	CANNTG	MYC recognition site found in the promoters of the dehydration-responsive gene rd22 and many other genes in Arabidopsis; MYC recognition sequence in CBF3 promoter; Binding site of ICE1 (inducer of CBF expression 1) that regulates the transcription of CBF/DREB1 genes in the cold in Arabidopsis; ICE1 (Chinnusamy et al., 2004);) This sequence is also known as RRE (R response element)(Hartmann et al.…	MYC; rd22BP1; ABA; leaf; seed; stress; CBF3; cold; CBF/DREB1;CBF/DREB1;ICE1; RRE	Abe et al.(2003)
	S000298	PYRIMIDINEBOXHVEPB1	TTTTTTCC	"Pyrimidine box" found in the barley (H.v.) EPB-1 (cysteine proteinase) gene promoter; Located between -120 to -113; Required for GA induction	EPB; cysteine proteinase; GA; ABA; GARE; pyrimidine box	Cercos et al.(1999)
	S000391	SEBFCONSSTPR10A	YTGTCWC	Binding site of the potato silencing element binding factor (SEBF) gene found in promoter of pathogenesis-related gene (PR-10a); Located between -45 and -39; Similar to the auxin response element	PR-10a; SEBF; pathogenesis; silencing	Boyle et al.(2001)
	S000390	WBOXATNPR1	TTGAC	"W-box" found in promoter of Arabidopsis thaliana (A.t.) NPR1 gene; Located between +70 and +79 in tandem; They were recognized specifically by salicylic acid (SA)-induced WRKY DNA binding proteins	NPR1; WRKY; WRKY18; disease resistance; SA; W box	Yu et al.(2001)
	S000447	WRKY71OS	TGAC	"A core of TGAC-containing W-box" of, e.g., Amy32b promoter; Binding site of rice WRKY71, a transcriptional repressor of the gibberellin signaling pathway; Parsley WRKY proteins bind specifically to Pathogenesis-Related Class10 (PR-10) genes (Eulgem et al., 1999)	WRKY; GA; MYB; W box; TGAC; PR proteins	Zhang et al.(2004)
BnDCL2A	S000024	ASF1MOTIFCAMV	TGACG	"ASF-1 binding site" in CaMV 35S promoter; ASF-1 binds to two TGACG motifs; Found in HBP-1 binding site of wheat histone H3 gene; TGACG motifs are found in many promoters and are involved in transcriptional activation of several genes by auxin and/or salicylic acid; Abiotic and biotic stress differentially stimulate "as-1 element" activity	CaMV35S; auxin; salicylic acid; SAR; SA; Disease resistance	Despres et al. (2003)
	S000401	DRE1COREZMRAB17	ACCGAGA	"DRE1" was protected, in in vivo footprinting, by a protein in embryos specifically, but in leaves, was protected when was treated with ABA and drought	Rab17; ABA; drought response	Busk et al.(1997)
	S000198	GT1CONSENSUS	GRWAAW	The activation mechanism of GT-1 may be achieved through direct interaction between TFIIA and GT-1; Binding of GT-1-like factors to the PR-1a promoter influences the level of SA-inducible gene expression	TFIIA; TBP; HR; SAR; TMV	Villain et al.(1996)
	S000453	GT1GMSCAM4	GAAAAA	"GT-1 motif" found in the promoter of soybean (Glycine max) CaM isoform, SCaM-4; Plays a role in pathogen- and salt-induced SCaM-4 gene expression	GT-1 box; SCaM-4	Park et al.(2004)
	S000408	MYB1AT	WAACCA	MYB recognition site found in the promoters of the dehydration-responsive gene rd22 and many other genes in Arabidopsis	MYB; rd22BP1; ABA;stress	Abe et al.(2003)
	S000409	MYB2CONSENSUSAT	YAACKG	MYB recognition site found in the promoters of the dehydration-responsive gene rd22 and many other genes in Arabidopsis dehydration-responsive gene rd22 and many other genes in Arabidopsis	MYB; rd22BP1; ABA;stress	Abe et al.(2003)
	S000181	MYBGAHV	TAACAAA	Central element of gibberellin (GA) response complex (GARC) in high-pI alpha-amylase gene in barley	gibberellin; GARC; alph-amylase	Gubler et al.(1995)
	S000407	MYCCONSENSUSAT	CANNTG	MYC recognition site found in the promoters of the dehydration-responsive gene rd22 and many other genes in Arabidopsis; MYC recognition sequence in CBF3 promoter; Binding site of ICE1 (inducer of CBF expression 1) that regulates the transcription of CBF/DREB1 genes in the cold in Arabidopsis; ICE1 (Chinnusamy et al., 2004);) This sequence is also known as RRE (R response element)(Hartmann et al.…	MYC; rd22BP1; ABA; leaf; seed; stress; CBF3; cold; CBF/DREB1;CBF/DREB1;ICE1; RRE	Abe et al.(2003)
	S000391	SEBFCONSSTPR10A	YTGTCWC	Binding site of the potato silencing element binding factor (SEBF) gene found in promoter of pathogenesis-related gene (PR-10a); Located between -45 and -39; Similar to the auxin response element	PR-10a; SEBF; pathogenesis; silencing	Boyle et al.(2001)
	S000403	TATCCAOSAMY	TATCCA	"TATCCA" element found in alpha-amylase promoters of rice (O.s.) at positions ca.90 to 150bp upstream of the transcription start sites; Binding sites of OsMYBS1, OsMYBS2 and OsMYBS3 which mediate sugar and hormone regulation of alpha-amylase gene expression	Apha-amylase; MYB proteins; gibberellin; GA; sugar starvation	Lu et al.(2002)
	S000473	TL1ATSAR	CTGAAGAAGAA	TL1", a consensus sequence overrepresented in the promoter regions of all 13 NPR1-responsive ER-resident genes surveyed; NPR1 is "Nonexpressor of pathogenesis-related genes 1", also known as NIM1	SAR; ER; PR; NIM1	Wang et al.(2005)
	S000310	WBBOXPCWRKY1	TTTGACY	"WB box"; WRKY proteins bind specifically to the DNA sequence motif (T)(T)TGAC(C/T), which is known as the W box; Found in amylase gene in sweet potato, alpha-Amy2 genes in wheat, barley, and wild oat, PR1 gene in parsley, and a transcription factor gene in Arabidopsis;	W box; WRKY	Ishiguro et al.(1994)
	S000390	WBOXATNPR1	TTGAC	"W-box" found in promoter of Arabidopsis thaliana (A.t.) NPR1 gene; Located between +70 and +79 in tandem; They were recognized specifically by salicylic acid (SA)-induced WRKY DNA binding proteins	NPR1; WRKY; WRKY18; disease resistance; SA; W box	Yu et al.(2001)
	S000447	WRKY71OS	TGAC	"A core of TGAC-containing W-box" of, e.g., Amy32b promoter; Binding site of rice WRKY71, a transcriptional repressor of the gibberellin signaling pathway; Parsley WRKY proteins bind specifically to Pathogenesis-Related Class10 (PR-10) genes (Eulgem et al., 1999)	WRKY; GA; MYB; W box; TGAC; PR proteins	Zhang et al.(2004)
BnDCL2C	S000024	ASF1MOTIFCAMV	TGACG	"ASF-1 binding site" in CaMV 35S promoter; ASF-1 binds to two TGACG motifs; Found in HBP-1 binding site of wheat histone H3 gene; TGACG motifs are found in many promoters and are involved in transcriptional activation of several genes by auxin and/or salicylic acid; Abiotic and biotic stress differentially stimulate "as-1 element" activity	CaMV35S; auxin; salicylic acid; SAR; SA; Disease resistance	Despres et al. (2003)
	S000493	CURECORECR	GTAC	GTAC is the core of a CuRE (copper-response element) found in Cyc6 and Cpx1 genes in Chlamydomonas; Also involved in oxygen-response of these genes	Copper; oxygen; hypoxic	Quinn et al. (2000)
	S000292	DPBFCOREDCDC3	ACACNNG	A novel class of bZIP transcription factors, The Arabidopsis abscisic acid response gene ABI5 encodes a bZIP transcription factor; abi5 mutant have a pleiotropic defects in ABA response	ABA; bZIP; ABI5	Kim et al. (1997)
	S000401	DRE1COREZMRAB17	ACCGAGA	"DRE1" was protected, in in vivo footprinting, by a protein in embryos specifically, but in leaves, was protected when was treated with ABA and drought	Rab17; ABA; drought response	Busk et al.(1997)
	S000198	GT1CONSENSUS	GRWAAW	The activation mechanism of GT-1 may be achieved through direct interaction between TFIIA and GT-1; Binding of GT-1-like factors to the PR-1a promoter influences the level of SA-inducible gene expression	TFIIA; TBP; HR; SAR; TMV	Villain et al.(1996)
	S000466	HSRENTHSR203J	CAAAATTTTGTA	"HSRE(HSR203 responsive element)" in tobacco (N.t.) responsible for the marked induction of the HSR203J gene during the HR(hypersensitive response); HSR203J is specifically activated during the early steps of incompatible plant/pathogen interactions	HR	Pontier et al.(2001)
	S000465	LECPLEACS2	TAAAATAT	Core element in LeCp (tomato Cys protease) binding cis-element (from -715 to -675) in LeAcs2 gene	Cysteine protease; ethylene; xylanase; ACS	Matarasso et al.(2005)
	S000408	MYB1AT	WAACCA	MYB recognition site found in the promoters of the dehydration-responsive gene rd22 and many other genes in Arabidopsis	MYB; rd22BP1; ABA;stress	Abe et al.(2003)
	S000409	MYB2CONSENSUSAT	YAACKG	MYB recognition site found in the promoters of the dehydration-responsive gene rd22 and many other genes in Arabidopsis dehydration-responsive gene rd22 and many other genes in Arabidopsis	MYB; rd22BP1; ABA;stress	Abe et al.(2003)
	S000407	MYCCONSENSUSAT	CANNTG	MYC recognition site found in the promoters of the dehydration-responsive gene rd22 and many other genes in Arabidopsis; MYC recognition sequence in CBF3 promoter; Binding site of ICE1 (inducer of CBF expression 1) that regulates the transcription of CBF/DREB1 genes in the cold in Arabidopsis; ICE1 (Chinnusamy et al., 2004);) This sequence is also known as RRE (R response element)(Hartmann et al.…	MYC; rd22BP1; ABA; leaf; seed; stress; CBF3; cold; CBF/DREB1;CBF/DREB1;ICE1; RRE	Abe et al.(2003)
	S000391	SEBFCONSSTPR10A	YTGTCWC	Binding site of the potato silencing element binding factor (SEBF) gene found in promoter of pathogenesis-related gene (PR-10a); Located between -45 and -39; Similar to the auxin response element	PR-10a; SEBF; pathogenesis; silencing	Boyle et al.(2001)
	S000310	WBBOXPCWRKY1	TTTGACY	"WB box"; WRKY proteins bind specifically to the DNA sequence motif (T)(T)TGAC(C/T), which is known as the W box; Found in amylase gene in sweet potato, alpha-Amy2 genes in wheat, barley, and wild oat, PR1 gene in parsley, and a transcription factor gene in Arabidopsis	W box; WRKY	Ishiguro et al.(1994)
	S000390	WBOXATNPR1	TTGAC	"W-box" found in promoter of Arabidopsis thaliana (A.t.) NPR1 gene; Located between +70 and +79 in tandem; They were recognized specifically by salicylic acid (SA)-induced WRKY DNA binding proteins	NPR1; WRKY; WRKY18; disease resistance; SA; W box	Yu et al.(2001)
	S000447	WRKY71OS	TGAC	"A core of TGAC-containing W-box" of, e.g., Amy32b promoter; Binding site of rice WRKY71, a transcriptional repressor of the gibberellin signaling pathway; Parsley WRKY proteins bind specifically to Pathogenesis-Related Class10 (PR-10) genes (Eulgem et al., 1999)	WRKY; GA; MYB; W box; TGAC; PR proteins	Zhang et al.(2004)
BnDCL3C	S000013	ABREATRD22	RYACGTGGYR	"ABRE (ABA responsive element)" in Arabidopsis (A.t.) dehydration-responsive gene rd22	ABA; responsive element; rd22; dehydration	Iwasaki et al.(1995)
	S000507	ABRERATCAL	MACGYGB	"ABRE-related sequence" or "Repeated sequence motifs" identified in the upstream regions of 162 Ca(2+)-responsive upregulated genes	ABRE; calcium	Kaplan et al. (2006)
	S000042	CACGTGMOTIF	CACGTG	"CACGTG motif"; "G-box"; Binding site of Arabidopsis GBF4; Tomato Pti4 (ERF) regulates defense-related gene expression via GCC box and non-GCC box cis-element Myb1(GTTAGTT) and G-box (CACGTG))	G-box; Pti4; ERF; PR	Chandrasekharan et al. (2003)
	S000501	CGCGBOXAT	VCGCGB	"CGCG box" recognized by AtSR1-6 (Arabidopsis thaliana signal-responsive genes); Multiple CGCG elements are found in signal-responsive genes); Multiple CGCG elements are found in promoters of many genes; Ca++/calmodulin binds to all AtSRs	Calmodulin	Yang et al. (2002)
	S000493	CURECORECR	GTAC	GTAC is the core of a CuRE (copper-response element) found in Cyc6 and Cpx1 genes in Chlamydomonas; Also involved in oxygen-response of these genes	Copper; oxygen; hypoxic	Quinn et al. (2000)
	S000292	DPBFCOREDCDC3	ACACNNG	A novel class of bZIP transcription factors, The Arabidopsis abscisic acid response gene ABI5 encodes a bZIP transcription factor; abi5 mutant have a pleiotropic defects in ABA response	ABA; bZIP; ABI5	Kim et al. (1997)
	S000418	DRECRTCOREAT	RCCGAC	Core motif of DRE/CRT (dehydration-responsive element/C-repeat) cis-acting element found in many genes in Arabidopsis and in rice; Os DREB1A bound to GCCGAC more preferentially than to ACCGAC whereas At DREB1A bound to both GCCGAC and ACCGAC efficiently	DRE/CRT; drought; high-light; cold	Dubouzet et al. (2003)
	S000430	GCCCORE	GCCGCC	Core of GCC-box found in many pathogen-responsive genes such as PDF1.2, Thi2.1, and PR4; Has been shown to function as ethylene-responsive element; Appears to play important roles in regulating jasmonate-responsive gene expression; Tomato Pti4 (ERF) regulates defence-related gene expression via GCC box and non-GCC box cis elements (Myb1 (GTTAGTT) and G-box(CACGTG))	GCC; GCC-box; ERE; JA; Pti4; ERF; PR	Brown et al. (2003)
	S000198	GT1CONSENSUS	GRWAAW	The activation mechanism of GT-1 may be achieved through direct interaction between TFIIA and GT-1; Binding of GT-1-like factors to the PR-1a promoter influences the level of SA-inducible gene expression	TFIIA; TBP; HR; SAR; TMV	Villain et al.(1996)
	S000153	LTRECOREATCOR15	CCGAC	Core of low temperature responsive element (LTRE) of cor15a gene in Arabidopsis (A.t.); ABA responsiveness; Involved in cold induction of BN115 gene from winter Brassica napus	Cold; LTRE; drought; ABA; cor15a; BN115	Baker et al.(1994)
	S000408	MYB1AT	WAACCA	MYB recognition site found in the promoters of the dehydration-responsive gene rd22 and many other genes in Arabidopsis	MYB; rd22BP1; ABA;stress	Abe et al.(2003)
	S000409	MYB2CONSENSUSAT	YAACKG	MYB recognition site found in the promoters of the dehydration-responsive gene rd22 and many other genes in Arabidopsis dehydration-responsive gene rd22 and many other genes in Arabidopsis	MYB; rd22BP1; ABA;stress	Abe et al.(2003)
	S000181	MYBGAHV	TAACAAA	Central element of gibberellin (GA) response complex (GARC) in high-pI alpha-amylase gene in barley	gibberellin; GARC; alph-amylase	Gubler et al.(1995)
	S000407	MYCCONSENSUSAT	CANNTG	MYC recognition site found in the promoters of the dehydration-responsive gene rd22 and many other genes in Arabidopsis; MYC recognition sequence in CBF3 promoter; Binding site of ICE1 (inducer of CBF expression 1) that regulates the transcription of CBF/DREB1 genes in the cold in Arabidopsis; ICE1 (Chinnusamy et al., 2004);) This sequence is also known as RRE (R response element)(Hartmann et al.…	MYC; rd22BP1; ABA; leaf; seed; stress; CBF3; cold; CBF/DREB1;CBF/DREB1;ICE1; RRE	Abe et al.(2003)
	S000447	WRKY71OS	TGAC	"A core of TGAC-containing W-box" of, e.g., Amy32b promoter; Binding site of rice WRKY71, a transcriptional repressor of the gibberellin signaling pathway; Parsley WRKY proteins bind specifically to Pathogenesis-Related Class10 (PR-10) genes (Eulgem et al., 1999)	WRKY; GA; MYB; W box; TGAC; PR proteins	Zhang et al.(2004)
BnDCL4A	S000507	ABRERATCAL	MACGYGB	"ABRE-related sequence" or "Repeated sequence motifs" identified in the upstream regions of 162 Ca(2+)-responsive upregulated genes	ABRE; calcium	Kaplan et al. (2006)
	S000024	ASF1MOTIFCAMV	TGACG	"ASF-1 binding site" in CaMV 35S promoter; ASF-1 binds to two TGACG motifs; Found in HBP-1 binding site of wheat histone H3 gene; TGACG motifs are found in many promoters and are involved in transcriptional activation of several genes by auxin and/or salicylic acid; Abiotic and biotic stress differentially stimulate "as-1 element" activity	CaMV35S; auxin; salicylic acid; SAR; SA; Disease resistance	Despres et al. (2003)
	S000493	CURECORECR	GTAC	GTAC is the core of a CuRE (copper-response element) found in Cyc6 and Cpx1 genes in Chlamydomonas; Also involved in oxygen-response of these genes;	Copper; oxygen; hypoxic	Quinn et al. (2000)
	S000292	DPBFCOREDCDC3	ACACNNG	A novel class of bZIP transcription factors, The Arabidopsis abscisic acid response gene ABI5 encodes a bZIP transcription factor; abi5 mutant have a pleiotropic defects in ABA response	ABA; bZIP; ABI5	Kim et al. (1997)
	S000142	ELRECOREPCRP1	TTGACC	ElRE (Elicitor Responsive Element) core of parsley (P.c.) PR1 genes; consensus sequence of elements W1 and W2 of parsley PR1-1 and PR1-2 promoters; Box W1 and W2 are the binding site of WRKY1 and WRKY2, respectively; ERE; "WA box"; One of the W boxes found in the Parsley (P.c.) WRKY1 gene promoter; Required for elicitor responsiveness; See S000310; "WC box" WB box (S000310) and WC box constitute …	Elicitor; PR1; ElRE; ELRE; ERE; W box; WRKY1; palindrome;salicylic acid; TMV	Rushton et al. (1996)
	S000037	ERELEE4	AWTTCAAA	"ERE (ethylene responsive element)" of tomato (L.e.) E4 and carnation GST1 genes; GST1 is related to senescence; Found in the 5'-LTR region of TLC1.1 retrotransposon family in Lycopersicon chilense (Tapia et al.); ERE motifs mediate ethylene-induced activation of the U3 promoter region	Ethylene; E4; GST1; senescence; ERE	Itzhaki et al. (1994)
	S000198	GT1CONSENSUS	GRWAAW	The activation mechanism of GT-1 may be achieved through direct interaction between TFIIA and GT-1; Binding of GT-1-like factors to the PR-1a promoter influences the level of SA-inducible gene expression	TFIIA; TBP; HR; SAR; TMV	Villain et al.(1996)
	S000409	MYB2CONSENSUSAT	YAACKG	MYB recognition site found in the promoters of the dehydration-responsive gene rd22 and many other genes in Arabidopsis dehydration-responsive gene rd22 and many other genes in Arabidopsis	MYB; rd22BP1; ABA;stress	Abe et al.(2003)
	S000181	MYBGAHV	TAACAAA	Central element of gibberellin (GA) response complex (GARC) in high-pI alpha-amylase gene in barley	gibberellin; GARC; alph-amylase	Gubler et al.(1995)
	S000174	MYCATRD22	CACATG	Binding site for MYC (rd22BP1) in Arabidopsis (A.t.) dehydration-resposive gene, rd22; MYC binding site in rd22 gene of Arabidopsis thaliana; ABA-induction	Dehydration; Water stress; ABA; MYC	Abe et al.(1997)
	S000407	MYCCONSENSUSAT	CANNTG	MYC recognition site found in the promoters of the dehydration-responsive gene rd22 and many other genes in Arabidopsis; MYC recognition sequence in CBF3 promoter; Binding site of ICE1 (inducer of CBF expression 1) that regulates the transcription of CBF/DREB1 genes in the cold in Arabidopsis; ICE1 (Chinnusamy et al., 2004);) This sequence is also known as RRE (R response element)(Hartmann et al.…	MYC; rd22BP1; ABA; leaf; seed; stress; CBF3; cold; CBF/DREB1;CBF/DREB1;ICE1; RRE	Abe et al.(2003)
	S000458	T/GBOXATPIN2	AACGTG	"T/G-box" found in tomato proteinase inhibitor II (pin2) and leucine aminopeptidase (LAP) genes; Involved in jasmonate (JA) induction of these genes; bHLH-Leu zipper JAMYC2 and JAMYC10 proteins specifically recognaize this motif (Boter et al.,2004)	T/G-box; JA; pin2; LAP; MYC; wounding	Boter et al.(2004)
	S000390	WBOXATNPR1	TTGAC	"W-box" found in promoter of Arabidopsis thaliana (A.t.) NPR1 gene; Located between +70 and +79 in tandem; They were recognized specifically by salicylic acid (SA)-induced WRKY DNA binding proteins	NPR1; WRKY; WRKY18; disease resistance; SA; W box	Yu et al.(2001)
	S000453	GT1GMSCAM4	GAAAAA	"GT-1 motif" found in the promoter of soybean (Glycine max) CaM isoform, SCaM-4; Plays a role in pathogen- and salt-induced SCaM-4 gene expression	GT-1 box; SCaM-4	Park et al.(2004)
BnDCL4C	S000024	ASF1MOTIFCAMV	TGACG	"ASF-1 binding site" in CaMV 35S promoter; ASF-1 binds to two TGACG motifs; Found in HBP-1 binding site of wheat histone H3 gene; TGACG motifs are found in many promoters and are involved in transcriptional activation of several genes by auxin and/or salicylic acid; Abiotic and biotic stress differentially stimulate "as-1 element" activity	CaMV35S; auxin; salicylic acid; SAR; SA; Disease resistance	Despres et al. (2003)
	S000292	DPBFCOREDCDC3	ACACNNG	A novel class of bZIP transcription factors, The Arabidopsis abscisic acid response gene ABI5 encodes a bZIP transcription factor; abi5 mutant have a pleiotropic defects in ABA response	ABA; bZIP; ABI5	Kim et al. (1997)
	S000142	ELRECOREPCRP1	TTGACC	ElRE (Elicitor Responsive Element) core of parsley (P.c.) PR1 genes; consensus sequence of elements W1 and W2 of parsley PR1-1 and PR1-2 promoters; Box W1 and W2 are the binding site of WRKY1 and WRKY2, respectively; ERE; "WA box"; One of the W boxes found in the Parsley (P.c.) WRKY1 gene promoter; Required for elicitor responsiveness; See S000310; "WC box" WB box (S000310) and WC box constitute …	Elicitor; PR1; ElRE; ELRE; ERE; W box; WRKY1; palindrome;salicylic acid; TMV	Rushton et al. (1996)
	S000198	GT1CONSENSUS	GRWAAW	The activation mechanism of GT-1 may be achieved through direct interaction between TFIIA and GT-1; Binding of GT-1-like factors to the PR-1a promoter influences the level of SA-inducible gene expression	TFIIA; TBP; HR; SAR; TMV	Villain et al.(1996)
	S000453	GT1GMSCAM4	GAAAAA	"GT-1 motif" found in the promoter of soybean (Glycine max) CaM isoform, SCaM-4; Plays a role in pathogen- and salt-induced SCaM-4 gene expression	GT-1 box; SCaM-4	Park et al.(2004)
	S000465	LECPLEACS2	TAAAATAT	Core element in LeCp (tomato Cys protease) binding cis-element (from -715 to -675) in LeAcs2 gene	Cysteine protease; ethylene; xylanase; ACS	Matarasso et al.(2005)
	S000408	MYB1AT	WAACCA	MYB recognition site found in the promoters of the dehydration-responsive gene rd22 and many other genes in Arabidopsis	MYB; rd22BP1; ABA;stress	Abe et al.(2003)
	S000409	MYB2CONSENSUSAT	YAACKG	MYB recognition site found in the promoters of the dehydration-responsive gene rd22 and many other genes in Arabidopsis dehydration-responsive gene rd22 and many other genes in Arabidopsis	MYB; rd22BP1; ABA;stress	Abe et al.(2003)
	S000174	MYCATRD22	CACATG	Binding site for MYC (rd22BP1) in Arabidopsis (A.t.) dehydration-resposive gene, rd22; MYC binding site in rd22 gene of Arabidopsis thaliana; ABA-induction	Dehydration; Water stress; ABA; MYC	Abe et al.(1997)
	S000407	MYCCONSENSUSAT	CANNTG	MYC recognition site found in the promoters of the dehydration-responsive gene rd22 and many other genes in Arabidopsis; MYC recognition sequence in CBF3 promoter; Binding site of ICE1 (inducer of CBF expression 1) that regulates the transcription of CBF/DREB1 genes in the cold in Arabidopsis; ICE1 (Chinnusamy et al., 2004);) This sequence is also known as RRE (R response element)(Hartmann et al.…	MYC; rd22BP1; ABA; leaf; seed; stress; CBF3; cold; CBF/DREB1;CBF/DREB1;ICE1; RRE	Abe et al.(2003)
	S000298	PYRIMIDINEBOXHVEPB1	TTTTTTCC	"Pyrimidine box" found in the barley (H.v.) EPB-1 (cysteine proteinase) gene promoter; Located between -120 to -113; Required for GA induction	EPB; cysteine proteinase; GA; ABA; GARE; pyrimidine box	Cercos et al.(1999)
	S000391	SEBFCONSSTPR10A	YTGTCWC	Binding site of the potato silencing element binding factor (SEBF) gene found in promoter of pathogenesis-related gene (PR-10a); Located between -45 and -39; Similar to the auxin response element	PR-10a; SEBF; pathogenesis; silencing	Boyle et al.(2001)
	S000310	WBBOXPCWRKY1	TTTGACY	"WB box"; WRKY proteins bind specifically to the DNA sequence motif (T)(T)TGAC(C/T), which is known as the W box; Found in amylase gene in sweet potato, alpha-Amy2 genes in wheat, barley, and wild oat, PR1 gene in parsley, and a transcription factor gene in Arabidopsis	W box; WRKY	Ishiguro et al.(1994)
	S000390	WBOXATNPR1	TTGAC	"W-box" found in promoter of Arabidopsis thaliana (A.t.) NPR1 gene; Located between +70 and +79 in tandem; They were recognized specifically by salicylic acid (SA)-induced WRKY DNA binding proteins	NPR1; WRKY; WRKY18; disease resistance; SA; W box	Yu et al.(2001)
	S000447	WRKY71OS	TGAC	"A core of TGAC-containing W-box" of, e.g., Amy32b promoter; Binding site of rice WRKY71, a transcriptional repressor of the gibberellin signaling pathway; Parsley WRKY proteins bind specifically to Pathogenesis-Related Class10 (PR-10) genes (Eulgem et al., 1999)	WRKY; GA; MYB; W box; TGAC; PR proteins	Zhang et al.(2004)
BnAGO1A1	S000507	ABRERATCAL	MACGYGB	"ABRE-related sequence" or "Repeated sequence motifs" identified in the upstream regions of 162 Ca(2+)-responsive upregulated genes	ABRE; calcium	Kaplan et al. (2006)
	S000022	ARE1	RGTGACNNNGC	"ARE (antioxidant response element)"; antioxidant response element of rat glutathione S-transferase Ya subunit, and rat NAD(P)H:quinone reductase genes	Antioxidant response element; ARE; oxidative stress; active oxygen	Rushmore et al. (1991)
	S000024	ASF1MOTIFCAMV	TGACG	"ASF-1 binding site" in CaMV 35S promoter; ASF-1 binds to two TGACG motifs; Found in HBP-1 binding site of wheat histone H3 gene; TGACG motifs are found in many promoters and are involved in transcriptional activation of several genes by auxin and/or salicylic acid; Abiotic and biotic stress differentially stimulate "as-1 element" activity	CaMV35S; auxin; salicylic acid; SAR; SA; Disease resistance	Despres et al. (2003)
	S000501	CGCGBOXAT	VCGCGB	"CGCG box" recognized by AtSR1-6 (Arabidopsis thaliana signal-responsive genes); Multiple CGCG elements are found in signal-responsive genes); Multiple CGCG elements are found in promoters of many genes; Ca++/calmodulin binds to all AtSRs	Calmodulin	Yang et al. (2002)
	S000493	CURECORECR	GTAC	GTAC is the core of a CuRE (copper-response element) found in Cyc6 and Cpx1 genes in Chlamydomonas; Also involved in oxygen-response of these genes;	Copper; oxygen; hypoxic	Quinn et al. (2000)
	S000292	DPBFCOREDCDC3	ACACNNG	A novel class of bZIP transcription factors, The Arabidopsis abscisic acid response gene ABI5 encodes a bZIP transcription factor; abi5 mutant have a pleiotropic defects in ABA response	ABA; bZIP; ABI5	Kim et al. (1997)
	S000142	ELRECOREPCRP1	TTGACC	ElRE (Elicitor Responsive Element) core of parsley (P.c.) PR1 genes; consensus sequence of elements W1 and W2 of parsley PR1-1 and PR1-2 promoters; Box W1 and W2 are the binding site of WRKY1 and WRKY2, respectively; ERE; "WA box"; One of the W boxes found in the Parsley (P.c.) WRKY1 gene promoter; Required for elicitor responsiveness; See S000310; "WC box" WB box (S000310) and WC box constitute …	Elicitor; PR1; ElRE; ELRE; ERE; W box; WRKY1; palindrome;salicylic acid; TMV	Rushton et al. (1996)
	S000198	GT1CONSENSUS	GRWAAW	The activation mechanism of GT-1 may be achieved through direct interaction between TFIIA and GT-1; Binding of GT-1-like factors to the PR-1a promoter influences the level of SA-inducible gene expression	TFIIA; TBP; HR; SAR; TMV	Villain et al.(1996)
	S000453	GT1GMSCAM4	GAAAAA	"GT-1 motif" found in the promoter of soybean (Glycine max) CaM isoform, SCaM-4; Plays a role in pathogen- and salt-induced SCaM-4 gene expression	GT-1 box; SCaM-4	Park et al.(2004)
	S000153	LTRECOREATCOR15	CCGAC	Core of low temperature responsive element (LTRE) of cor15a gene in Arabidopsis (A.t.); ABA responsiveness; Involved in cold induction of BN115 gene from winter Brassica napus	Cold; LTRE; drought; ABA; cor15a; BN115	Baker et al.(1994)
	S000408	MYB1AT	WAACCA	MYB recognition site found in the promoters of the dehydration-responsive gene rd22 and many other genes in Arabidopsis	MYB; rd22BP1; ABA;stress	Abe et al.(2003)
	S000407	MYCCONSENSUSAT	CANNTG	MYC recognition site found in the promoters of the dehydration-responsive gene rd22 and many other genes in Arabidopsis; MYC recognition sequence in CBF3 promoter; Binding site of ICE1 (inducer of CBF expression 1) that regulates the transcription of CBF/DREB1 genes in the cold in Arabidopsis; ICE1 (Chinnusamy et al., 2004);) This sequence is also known as RRE (R response element)(Hartmann et al.…	MYC; rd22BP1; ABA; leaf; seed; stress; CBF3; cold; CBF/DREB1;CBF/DREB1;ICE1; RRE	Abe et al.(2003)
	S000409	MYB2CONSENSUSAT	YAACKG	MYB recognition site found in the promoters of the dehydration-responsive gene rd22 and many other genes in Arabidopsis dehydration-responsive gene rd22 and many other genes in Arabidopsis	MYB; rd22BP1; ABA;stress	Abe et al.(2003)
	S000298	PYRIMIDINEBOXHVEPB1	TTTTTTCC	"Pyrimidine box" found in the barley (H.v.) EPB-1 (cysteine proteinase) gene promoter; Located between -120 to -113; Required for GA induction	EPB; cysteine proteinase; GA; ABA; GARE; pyrimidine box	Cercos et al.(1999)
	S000390	WBOXATNPR1	TTGAC	"W-box" found in promoter of Arabidopsis thaliana (A.t.) NPR1 gene; Located between +70 and +79 in tandem; They were recognized specifically by salicylic acid (SA)-induced WRKY DNA binding proteins	NPR1; WRKY; WRKY18; disease resistance; SA; W box	Yu et al.(2001)
	S000447	WRKY71OS	TGAC	"A core of TGAC-containing W-box" of, e.g., Amy32b promoter; Binding site of rice WRKY71, a transcriptional repressor of the gibberellin signaling pathway; Parsley WRKY proteins bind specifically to Pathogenesis-Related Class10 (PR-10) genes (Eulgem et al., 1999)	WRKY; GA; MYB; W box; TGAC; PR proteins	Zhang et al.(2004)
BnAGO1A2	S000507	ABRERATCAL	MACGYGB	"ABRE-related sequence" or "Repeated sequence motifs" identified in the upstream regions of 162 Ca(2+)-responsive upregulated genes	ABRE; calcium	Kaplan et al. (2006)
	S000024	ASF1MOTIFCAMV	TGACG	"ASF-1 binding site" in CaMV 35S promoter; ASF-1 binds to two TGACG motifs; Found in HBP-1 binding site of wheat histone H3 gene; TGACG motifs are found in many promoters and are involved in transcriptional activation of several genes by auxin and/or salicylic acid; Abiotic and biotic stress differentially stimulate "as-1 element" activity	CaMV35S; auxin; salicylic acid; SAR; SA; Disease resistance	Despres et al. (2003)
	S000493	CURECORECR	GTAC	GTAC is the core of a CuRE (copper-response element) found in Cyc6 and Cpx1 genes in Chlamydomonas; Also involved in oxygen-response of these genes	Copper; oxygen; hypoxic	Quinn et al. (2000)
	S000292	DPBFCOREDCDC3	ACACNNG	A novel class of bZIP transcription factors, The Arabidopsis abscisic acid response gene ABI5 encodes a bZIP transcription factor; abi5 mutant have a pleiotropic defects in ABA response	ABA; bZIP; ABI5	Kim et al. (1997)
	S000142	ELRECOREPCRP1	TTGACC	ElRE (Elicitor Responsive Element) core of parsley (P.c.) PR1 genes; consensus sequence of elements W1 and W2 of parsley PR1-1 and PR1-2 promoters; Box W1 and W2 are the binding site of WRKY1 and WRKY2, respectively; ERE; "WA box"; One of the W boxes found in the Parsley (P.c.) WRKY1 gene promoter; Required for elicitor responsiveness; See S000310; "WC box" WB box (S000310) and WC box constitute …	Elicitor; PR1; ElRE; ELRE; ERE; W box; WRKY1; palindrome;salicylic acid; TMV	Rushton et al. (1996)
	S000198	GT1CONSENSUS	GRWAAW	The activation mechanism of GT-1 may be achieved through direct interaction between TFIIA and GT-1; Binding of GT-1-like factors to the PR-1a promoter influences the level of SA-inducible gene expression	TFIIA; TBP; HR; SAR; TMV	Villain et al.(1996)
	S000453	GT1GMSCAM4	GAAAAA	"GT-1 motif" found in the promoter of soybean (Glycine max) CaM isoform, SCaM-4; Plays a role in pathogen- and salt-induced SCaM-4 gene expression	GT-1 box; SCaM-4	Park et al.(2004)
	S000465	LECPLEACS2	TAAAATAT	Core element in LeCp (tomato Cys protease) binding cis-element (from -715 to -675) in LeAcs2 gene	Cysteine protease; ethylene; xylanase; ACS	Matarasso et al.(2005)
	S000408	MYB1AT	WAACCA	MYB recognition site found in the promoters of the dehydration-responsive gene rd22 and many other genes in Arabidopsis	MYB; rd22BP1; ABA;stress	Abe et al.(2003)
	S000407	MYCCONSENSUSAT	CANNTG	MYC recognition site found in the promoters of the dehydration-responsive gene rd22 and many other genes in Arabidopsis; MYC recognition sequence in CBF3 promoter; Binding site of ICE1 (inducer of CBF expression 1) that regulates the transcription of CBF/DREB1 genes in the cold in Arabidopsis; ICE1 (Chinnusamy et al., 2004);) This sequence is also known as RRE (R response element)(Hartmann et al.…	MYC; rd22BP1; ABA; leaf; seed; stress; CBF3; cold; CBF/DREB1;CBF/DREB1;ICE1; RRE	Abe et al.(2003)
	S000409	MYB2CONSENSUSAT	YAACKG	MYB recognition site found in the promoters of the dehydration-responsive gene rd22 and many other genes in Arabidopsis dehydration-responsive gene rd22 and many other genes in Arabidopsis	MYB; rd22BP1; ABA;stress	Abe et al.(2003)
	S000174	MYCATRD22	CACATG	Binding site for MYC (rd22BP1) in Arabidopsis (A.t.) dehydration-resposive gene, rd22; MYC binding site in rd22 gene of Arabidopsis thaliana; ABA-induction	Dehydration; Water stress; ABA; MYC	Abe et al.(1997)
	S000458	T/GBOXATPIN2	AACGTG	"T/G-box" found in tomato proteinase inhibitor II (pin2) and leucine aminopeptidase (LAP) genes; Involved in jasmonate (JA) induction of these genes; bHLH-Leu zipper JAMYC2 and JAMYC10 proteins specifically recognaize this motif (Boter et al.,2004)	T/G-box; JA; pin2; LAP; MYC; wounding	Boter et al.(2004)
	S000403	TATCCAOSAMY	TATCCA	"TATCCA" element found in alpha-amylase promoters of rice (O.s.) at positions ca.90 to 150bp upstream of the transcription start sites; Binding sites of OsMYBS1, OsMYBS2 and OsMYBS3 which mediate sugar and hormone regulation of alpha-amylase gene expression	Apha-amylase; MYB proteins; gibberellin; GA; sugar starvation	Lu et al.(2002)
	S000390	WBOXATNPR1	TTGAC	"W-box" found in promoter of Arabidopsis thaliana (A.t.) NPR1 gene; Located between +70 and +79 in tandem; They were recognized specifically by salicylic acid (SA)-induced WRKY DNA binding proteins	NPR1; WRKY; WRKY18; disease resistance; SA; W box	Yu et al.(2001)
	S000447	WRKY71OS	TGAC	"A core of TGAC-containing W-box" of, e.g., Amy32b promoter; Binding site of rice WRKY71, a transcriptional repressor of the gibberellin signaling pathway; Parsley WRKY proteins bind specifically to Pathogenesis-Related Class10 (PR-10) genes (Eulgem et al., 1999)	WRKY; GA; MYB; W box; TGAC; PR proteins	Zhang et al.(2004)
BnAGO1C1	S000501	CGCGBOXAT	VCGCGB	"CGCG box" recognized by AtSR1-6 (Arabidopsis thaliana signal-responsive genes); Multiple CGCG elements are found in signal-responsive genes); Multiple CGCG elements are found in promoters of many genes; Ca++/calmodulin binds to all AtSRs	Calmodulin	Yang et al. (2002)
	S000493	CURECORECR	GTAC	GTAC is the core of a CuRE (copper-response element) found in Cyc6 and Cpx1 genes in Chlamydomonas; Also involved in oxygen-response of these genes;	Copper; oxygen; hypoxic	Quinn et al. (2000)
	S000292	DPBFCOREDCDC3	ACACNNG	A novel class of bZIP transcription factors, The Arabidopsis abscisic acid response gene ABI5 encodes a bZIP transcription factor; abi5 mutant have a pleiotropic defects in ABA response	ABA; bZIP; ABI5	Kim et al. (1997)
	S000142	ELRECOREPCRP1	TTGACC	ElRE (Elicitor Responsive Element) core of parsley (P.c.) PR1 genes; consensus sequence of elements W1 and W2 of parsley PR1-1 and PR1-2 promoters; Box W1 and W2 are the binding site of WRKY1 and WRKY2, respectively; ERE; "WA box"; One of the W boxes found in the Parsley (P.c.) WRKY1 gene promoter; Required for elicitor responsiveness; See S000310; "WC box" WB box (S000310) and WC box constitute …	Elicitor; PR1; ElRE; ELRE; ERE; W box; WRKY1; palindrome;salicylic acid; TMV	Rushton et al. (1996)
	S000198	GT1CONSENSUS	GRWAAW	The activation mechanism of GT-1 may be achieved through direct interaction between TFIIA and GT-1; Binding of GT-1-like factors to the PR-1a promoter influences the level of SA-inducible gene expression	TFIIA; TBP; HR; SAR; TMV	Villain et al.(1996)
	S000408	MYB1AT	WAACCA	MYB recognition site found in the promoters of the dehydration-responsive gene rd22 and many other genes in Arabidopsis	MYB; rd22BP1; ABA;stress	Abe et al.(2003)
	S000407	MYCCONSENSUSAT	CANNTG	MYC recognition site found in the promoters of the dehydration-responsive gene rd22 and many other genes in Arabidopsis; MYC recognition sequence in CBF3 promoter; Binding site of ICE1 (inducer of CBF expression 1) that regulates the transcription of CBF/DREB1 genes in the cold in Arabidopsis; ICE1 (Chinnusamy et al., 2004);) This sequence is also known as RRE (R response element)(Hartmann et al.…	MYC; rd22BP1; ABA; leaf; seed; stress; CBF3; cold; CBF/DREB1;CBF/DREB1;ICE1; RRE	Abe et al.(2003)
	S000409	MYB2CONSENSUSAT	YAACKG	MYB recognition site found in the promoters of the dehydration-responsive gene rd22 and many other genes in Arabidopsis dehydration-responsive gene rd22 and many other genes in Arabidopsis	MYB; rd22BP1; ABA;stress	Abe et al.(2003)
	S000403	TATCCAOSAMY	TATCCA	"TATCCA" element found in alpha-amylase promoters of rice (O.s.) at positions ca.90 to 150bp upstream of the transcription start sites; Binding sites of OsMYBS1, OsMYBS2 and OsMYBS3 which mediate sugar and hormone regulation of alpha-amylase gene expression	Apha-amylase; MYB proteins; gibberellin; GA; sugar starvation	Lu et al.(2002)
	S000390	WBOXATNPR1	TTGAC	"W-box" found in promoter of Arabidopsis thaliana (A.t.) NPR1 gene; Located between +70 and +79 in tandem; They were recognized specifically by salicylic acid (SA)-induced WRKY DNA binding proteins	NPR1; WRKY; WRKY18; disease resistance; SA; W box	Yu et al.(2001)
	S000447	WRKY71OS	TGAC	"A core of TGAC-containing W-box" of, e.g., Amy32b promoter; Binding site of rice WRKY71, a transcriptional repressor of the gibberellin signaling pathway; Parsley WRKY proteins bind specifically to Pathogenesis-Related Class10 (PR-10) genes (Eulgem et al., 1999)	WRKY; GA; MYB; W box; TGAC; PR proteins	Zhang et al.(2004)
BnAGO1C2	S000507	ABRERATCAL	MACGYGB	"ABRE-related sequence" or "Repeated sequence motifs" identified in the upstream regions of 162 Ca(2+)-responsive upregulated genes	ABRE; calcium	Kaplan et al. (2006)
	S000024	ASF1MOTIFCAMV	TGACG	"ASF-1 binding site" in CaMV 35S promoter; ASF-1 binds to two TGACG motifs; Found in HBP-1 binding site of wheat histone H3 gene; TGACG motifs are found in many promoters and are involved in transcriptional activation of several genes by auxin and/or salicylic acid; Abiotic and biotic stress differentially stimulate "as-1 element" activity	CaMV35S; auxin; salicylic acid; SAR; SA; Disease resistance	Despres et al. (2003)
	S000292	DPBFCOREDCDC3	ACACNNG	A novel class of bZIP transcription factors, The Arabidopsis abscisic acid response gene ABI5 encodes a bZIP transcription factor; abi5 mutant have a pleiotropic defects in ABA response	ABA; bZIP; ABI5	Kim et al. (1997)
	S000142	ELRECOREPCRP1	TTGACC	ElRE (Elicitor Responsive Element) core of parsley (P.c.) PR1 genes; consensus sequence of elements W1 and W2 of parsley PR1-1 and PR1-2 promoters; Box W1 and W2 are the binding site of WRKY1 and WRKY2, respectively; ERE; "WA box"; One of the W boxes found in the Parsley (P.c.) WRKY1 gene promoter; Required for elicitor responsiveness; See S000310; "WC box" WB box (S000310) and WC box constitute …	Elicitor; PR1; ElRE; ELRE; ERE; W box; WRKY1; palindrome;salicylic acid; TMV	Rushton et al. (1996)
	S000198	GT1CONSENSUS	GRWAAW	The activation mechanism of GT-1 may be achieved through direct interaction between TFIIA and GT-1; Binding of GT-1-like factors to the PR-1a promoter influences the level of SA-inducible gene expression	TFIIA; TBP; HR; SAR; TMV	Villain et al.(1996)
	S000453	GT1GMSCAM4	GAAAAA	"GT-1 motif" found in the promoter of soybean (Glycine max) CaM isoform, SCaM-4; Plays a role in pathogen- and salt-induced SCaM-4 gene expression	GT-1 box; SCaM-4	Park et al.(2004)
	S000408	MYB1AT	WAACCA	MYB recognition site found in the promoters of the dehydration-responsive gene rd22 and many other genes in Arabidopsis	MYB; rd22BP1; ABA;stress	Abe et al.(2003)
	S000407	MYCCONSENSUSAT	CANNTG	MYC recognition site found in the promoters of the dehydration-responsive gene rd22 and many other genes in Arabidopsis; MYC recognition sequence in CBF3 promoter; Binding site of ICE1 (inducer of CBF expression 1) that regulates the transcription of CBF/DREB1 genes in the cold in Arabidopsis; ICE1 (Chinnusamy et al., 2004);) This sequence is also known as RRE (R response element)(Hartmann et al.…	MYC; rd22BP1; ABA; leaf; seed; stress; CBF3; cold; CBF/DREB1;CBF/DREB1;ICE1; RRE	Abe et al.(2003)
	S000174	MYCATRD22	CACATG	Binding site for MYC (rd22BP1) in Arabidopsis (A.t.) dehydration-resposive gene, rd22; MYC binding site in rd22 gene of Arabidopsis thaliana; ABA-induction	Dehydration; Water stress; ABA; MYC	Abe et al.(1997)
	S000458	T/GBOXATPIN2	AACGTG	"T/G-box" found in tomato proteinase inhibitor II (pin2) and leucine aminopeptidase (LAP) genes; Involved in jasmonate (JA) induction of these genes; bHLH-Leu zipper JAMYC2 and JAMYC10 proteins specifically recognaize this motif (Boter et al.,2004)	T/G-box; JA; pin2; LAP; MYC; wounding	Boter et al.(2004)
	S000390	WBOXATNPR1	TTGAC	"W-box" found in promoter of Arabidopsis thaliana (A.t.) NPR1 gene; Located between +70 and +79 in tandem; They were recognized specifically by salicylic acid (SA)-induced WRKY DNA binding proteins	NPR1; WRKY; WRKY18; disease resistance; SA; W box	Yu et al.(2001)
	S000447	WRKY71OS	TGAC	"A core of TGAC-containing W-box" of, e.g., Amy32b promoter; Binding site of rice WRKY71, a transcriptional repressor of the gibberellin signaling pathway; Parsley WRKY proteins bind specifically to Pathogenesis-Related Class10 (PR-10) genes (Eulgem et al., 1999)	WRKY; GA; MYB; W box; TGAC; PR proteins	Zhang et al.(2004)
BnAGO2A	S000501	CGCGBOXAT	VCGCGB	"CGCG box" recognized by AtSR1-6 (Arabidopsis thaliana signal-responsive genes); Multiple CGCG elements are found in signal-responsive genes); Multiple CGCG elements are found in promoters of many genes; Ca++/calmodulin binds to all AtSRs	Calmodulin	Yang et al. (2002)
	S000493	CURECORECR	GTAC	GTAC is the core of a CuRE (copper-response element) found in Cyc6 and Cpx1 genes in Chlamydomonas; Also involved in oxygen-response of these genes;	Copper; oxygen; hypoxic	Quinn et al. (2000)
	S000037	ERELEE4	AWTTCAAA	"ERE (ethylene responsive element)" of tomato (L.e.) E4 and carnation GST1 genes; GST1 is related to senescence; Found in the 5'-LTR region of TLC1.1 retrotransposon family in Lycopersicon chilense (Tapia et al.); ERE motifs mediate ethylene-induced activation of the U3 promoter region	Ethylene; E4; GST1; senescence; ERE	Itzhaki et al. (1994)
	S000198	GT1CONSENSUS	GRWAAW	The activation mechanism of GT-1 may be achieved through direct interaction between TFIIA and GT-1; Binding of GT-1-like factors to the PR-1a promoter influences the level of SA-inducible gene expression	TFIIA; TBP; HR; SAR; TMV	Villain et al.(1996)
	S000453	GT1GMSCAM4	GAAAAA	"GT-1 motif" found in the promoter of soybean (Glycine max) CaM isoform, SCaM-4; Plays a role in pathogen- and salt-induced SCaM-4 gene expression	GT-1 box; SCaM-4	Park et al.(2004)
	S000465	LECPLEACS2	TAAAATAT	Core element in LeCp (tomato Cys protease) binding cis-element (from -715 to -675) in LeAcs2 gene	Cysteine protease; ethylene; xylanase; ACS	Matarasso et al.(2005)
	S000408	MYB1AT	WAACCA	MYB recognition site found in the promoters of the dehydration-responsive gene rd22 and many other genes in Arabidopsis	MYB; rd22BP1; ABA;stress	Abe et al.(2003)
	S000407	MYCCONSENSUSAT	CANNTG	MYC recognition site found in the promoters of the dehydration-responsive gene rd22 and many other genes in Arabidopsis; MYC recognition sequence in CBF3 promoter; Binding site of ICE1 (inducer of CBF expression 1) that regulates the transcription of CBF/DREB1 genes in the cold in Arabidopsis; ICE1 (Chinnusamy et al., 2004);) This sequence is also known as RRE (R response element)(Hartmann et al.…	MYC; rd22BP1; ABA; leaf; seed; stress; CBF3; cold; CBF/DREB1;CBF/DREB1;ICE1; RRE	Abe et al.(2003)
	S000390	WBOXATNPR1	TTGAC	"W-box" found in promoter of Arabidopsis thaliana (A.t.) NPR1 gene; Located between +70 and +79 in tandem; They were recognized specifically by salicylic acid (SA)-induced WRKY DNA binding proteins	NPR1; WRKY; WRKY18; disease resistance; SA; W box	Yu et al.(2001)
	S000447	WRKY71OS	TGAC	"A core of TGAC-containing W-box" of, e.g., Amy32b promoter; Binding site of rice WRKY71, a transcriptional repressor of the gibberellin signaling pathway; Parsley WRKY proteins bind specifically to Pathogenesis-Related Class10 (PR-10) genes (Eulgem et al., 1999)	WRKY; GA; MYB; W box; TGAC; PR proteins	Zhang et al.(2004)
BnAGO2C	S000024	ASF1MOTIFCAMV	TGACG	"ASF-1 binding site" in CaMV 35S promoter; ASF-1 binds to two TGACG motifs; Found in HBP-1 binding site of wheat histone H3 gene; TGACG motifs are found in many promoters and are involved in transcriptional activation of several genes by auxin and/or salicylic acid; Abiotic and biotic stress differentially stimulate "as-1 element" activity	CaMV35S; auxin; salicylic acid; SAR; SA; Disease resistance	Despres et al. (2003)
	S000153	LTRECOREATCOR15	CCGAC	Core of low temperature responsive element (LTRE) of cor15a gene in Arabidopsis (A.t.); ABA responsiveness; Involved in cold induction of BN115 gene from winter Brassica napus	Cold; LTRE; drought; ABA; cor15a; BN115	Baker et al.(1994)
	S000198	GT1CONSENSUS	GRWAAW	The activation mechanism of GT-1 may be achieved through direct interaction between TFIIA and GT-1; Binding of GT-1-like factors to the PR-1a promoter influences the level of SA-inducible gene expression	TFIIA; TBP; HR; SAR; TMV	Villain et al.(1996)
	S000292	DPBFCOREDCDC3	ACACNNG	A novel class of bZIP transcription factors, The Arabidopsis abscisic acid response gene ABI5 encodes a bZIP transcription factor; abi5 mutant have a pleiotropic defects in ABA response	ABA; bZIP; ABI5	Kim et al. (1997)
	S000390	WBOXATNPR1	TTGAC	"W-box" found in promoter of Arabidopsis thaliana (A.t.) NPR1 gene; Located between +70 and +79 in tandem; They were recognized specifically by salicylic acid (SA)-induced WRKY DNA binding proteins	NPR1; WRKY; WRKY18; disease resistance; SA; W box	Yu et al.(2001)
	S000407	MYCCONSENSUSAT	CANNTG	MYC recognition site found in the promoters of the dehydration-responsive gene rd22 and many other genes in Arabidopsis; MYC recognition sequence in CBF3 promoter; Binding site of ICE1 (inducer of CBF expression 1) that regulates the transcription of CBF/DREB1 genes in the cold in Arabidopsis; ICE1 (Chinnusamy et al., 2004);) This sequence is also known as RRE (R response element)(Hartmann et al.…	MYC; rd22BP1; ABA; leaf; seed; stress; CBF3; cold; CBF/DREB1;CBF/DREB1;ICE1; RRE	Abe et al.(2003)
	S000408	MYB1AT	WAACCA	MYB recognition site found in the promoters of the dehydration-responsive gene rd22 and many other genes in Arabidopsis	MYB; rd22BP1; ABA;stress	Abe et al.(2003)
	S000409	MYB2CONSENSUSAT	YAACKG	MYB recognition site found in the promoters of the dehydration-responsive gene rd22 and many other genes in Arabidopsis dehydration-responsive gene rd22 and many other genes in Arabidopsis	MYB; rd22BP1; ABA;stress	Abe et al.(2003)
	S000418	DRECRTCOREAT	RCCGAC	Core motif of DRE/CRT (dehydration-responsive element/C-repeat) cis-acting element found in many genes in Arabidopsis and in rice; Os DREB1A bound to GCCGAC more preferentially than to ACCGAC whereas At DREB1A bound to both GCCGAC and ACCGAC efficiently	DRE/CRT; drought; high-light; cold	Dubouzet et al. (2003)
	S000447	WRKY71OS	TGAC	"A core of TGAC-containing W-box" of, e.g., Amy32b promoter; Binding site of rice WRKY71, a transcriptional repressor of the gibberellin signaling pathway; Parsley WRKY proteins bind specifically to Pathogenesis-Related Class10 (PR-10) genes (Eulgem et al., 1999)	WRKY; GA; MYB; W box; TGAC; PR proteins	Zhang et al.(2004)
	S000493	CURECORECR	GTAC	GTAC is the core of a CuRE (copper-response element) found in Cyc6 and Cpx1 genes in Chlamydomonas; Also involved in oxygen-response of these genes;	Copper; oxygen; hypoxic	Quinn et al. (2000)
	S000501	CGCGBOXAT	VCGCGB	"CGCG box" recognized by AtSR1-6 (Arabidopsis thaliana signal-responsive genes); Multiple CGCG elements are found in signal-responsive genes); Multiple CGCG elements are found in promoters of many genes; Ca++/calmodulin binds to all AtSRs	Calmodulin	Yang et al. (2002)
	S000507	ABRERATCAL	MACGYGB	"ABRE-related sequence" or "Repeated sequence motifs" identified in the upstream regions of 162 Ca(2+)-responsive upregulated genes	ABRE; calcium	Kaplan et al. (2006)
BnAGO3C	S000493	CURECORECR	GTAC	GTAC is the core of a CuRE (copper-response element) found in Cyc6 and Cpx1 genes in Chlamydomonas; Also involved in oxygen-response of these genes;	Copper; oxygen; hypoxic	Quinn et al. (2000)
	S000292	DPBFCOREDCDC3	ACACNNG	A novel class of bZIP transcription factors, The Arabidopsis abscisic acid response gene ABI5 encodes a bZIP transcription factor; abi5 mutant have a pleiotropic defects in ABA response	ABA; bZIP; ABI5	Kim et al. (1997)
	S000037	ERELEE4	AWTTCAAA	"ERE (ethylene responsive element)" of tomato (L.e.) E4 and carnation GST1 genes; GST1 is related to senescence; Found in the 5'-LTR region of TLC1.1 retrotransposon family in Lycopersicon chilense (Tapia et al.); ERE motifs mediate ethylene-induced activation of the U3 promoter region	Ethylene; E4; GST1; senescence; ERE	Itzhaki et al. (1994)
	S000198	GT1CONSENSUS	GRWAAW	The activation mechanism of GT-1 may be achieved through direct interaction between TFIIA and GT-1; Binding of GT-1-like factors to the PR-1a promoter influences the level of SA-inducible gene expression	TFIIA; TBP; HR; SAR; TMV	Villain et al.(1996)
	S000453	GT1GMSCAM4	GAAAAA	"GT-1 motif" found in the promoter of soybean (Glycine max) CaM isoform, SCaM-4; Plays a role in pathogen- and salt-induced SCaM-4 gene expression	GT-1 box; SCaM-4	Park et al.(2004)
	S000465	LECPLEACS2	TAAAATAT	Core element in LeCp (tomato Cys protease) binding cis-element (from -715 to -675) in LeAcs2 gene	Cysteine protease; ethylene; xylanase; ACS	Matarasso et al.(2005)
	S000408	MYB1AT	WAACCA	MYB recognition site found in the promoters of the dehydration-responsive gene rd22 and many other genes in Arabidopsis	MYB; rd22BP1; ABA;stress	Abe et al.(2003)
	S000407	MYCCONSENSUSAT	CANNTG	MYC recognition site found in the promoters of the dehydration-responsive gene rd22 and many other genes in Arabidopsis; MYC recognition sequence in CBF3 promoter; Binding site of ICE1 (inducer of CBF expression 1) that regulates the transcription of CBF/DREB1 genes in the cold in Arabidopsis; ICE1 (Chinnusamy et al., 2004);) This sequence is also known as RRE (R response element)(Hartmann et al.…	MYC; rd22BP1; ABA; leaf; seed; stress; CBF3; cold; CBF/DREB1;CBF/DREB1;ICE1; RRE	Abe et al.(2003)
	S000409	MYB2CONSENSUSAT	YAACKG	MYB recognition site found in the promoters of the dehydration-responsive gene rd22 and many other genes in Arabidopsis dehydration-responsive gene rd22 and many other genes in Arabidopsis	MYB; rd22BP1; ABA;stress	Abe et al.(2003)
	S000443	MYB1LEPR	GTTAGTT	Tomato Pti4(ERF) regulates defence-related gene expression via GCC box and non-GCC box cis elements (Myb1(GTTAGTT), G box (CACGTG))	Pti4; ERF; PR; MYB	Chakravarthy et al.(2003)
	S000391	SEBFCONSSTPR10A	YTGTCWC	Binding site of the potato silencing element binding factor (SEBF) gene found in promoter of pathogenesis-related gene (PR-10a); Located between -45 and -39; Similar to the auxin response element	PR-10a; SEBF; pathogenesis; silencing	Boyle et al.(2001)
	S000403	TATCCAOSAMY	TATCCA	"TATCCA" element found in alpha-amylase promoters of rice (O.s.) at positions ca.90 to 150bp upstream of the transcription start sites; Binding sites of OsMYBS1, OsMYBS2 and OsMYBS3 which mediate sugar and hormone regulation of alpha-amylase gene expression	Apha-amylase; MYB proteins; gibberellin; GA; sugar starvation	Lu et al.(2002)
	S000390	WBOXATNPR1	TTGAC	"W-box" found in promoter of Arabidopsis thaliana (A.t.) NPR1 gene; Located between +70 and +79 in tandem; They were recognized specifically by salicylic acid (SA)-induced WRKY DNA binding proteins	NPR1; WRKY; WRKY18; disease resistance; SA; W box	Yu et al.(2001)
	S000447	WRKY71OS	TGAC	"A core of TGAC-containing W-box" of, e.g., Amy32b promoter; Binding site of rice WRKY71, a transcriptional repressor of the gibberellin signaling pathway; Parsley WRKY proteins bind specifically to Pathogenesis-Related Class10 (PR-10) genes (Eulgem et al., 1999)	WRKY; GA; MYB; W box; TGAC; PR proteins	Zhang et al.(2004)
BnAGO4A1	S000024	ASF1MOTIFCAMV	TGACG	"ASF-1 binding site" in CaMV 35S promoter; ASF-1 binds to two TGACG motifs; Found in HBP-1 binding site of wheat histone H3 gene; TGACG motifs are found in many promoters and are involved in transcriptional activation of several genes by auxin and/or salicylic acid; Abiotic and biotic stress differentially stimulate "as-1 element" activity	CaMV35S; auxin; salicylic acid; SAR; SA; Disease resistance	Despres et al. (2003)
	S000501	CGCGBOXAT	VCGCGB	"CGCG box" recognized by AtSR1-6 (Arabidopsis thaliana signal-responsive genes); Multiple CGCG elements are found in signal-responsive genes); Multiple CGCG elements are found in promoters of many genes; Ca++/calmodulin binds to all AtSRs	Calmodulin	Yang et al. (2002)
	S000493	CURECORECR	GTAC	GTAC is the core of a CuRE (copper-response element) found in Cyc6 and Cpx1 genes in Chlamydomonas; Also involved in oxygen-response of these genes;	Copper; oxygen; hypoxic	Quinn et al. (2000)
	S000292	DPBFCOREDCDC3	ACACNNG	A novel class of bZIP transcription factors, The Arabidopsis abscisic acid response gene ABI5 encodes a bZIP transcription factor; abi5 mutant have a pleiotropic defects in ABA response	ABA; bZIP; ABI5	Kim et al. (1997)
	S000142	ELRECOREPCRP1	TTGACC	ElRE (Elicitor Responsive Element) core of parsley (P.c.) PR1 genes; consensus sequence of elements W1 and W2 of parsley PR1-1 and PR1-2 promoters; Box W1 and W2 are the binding site of WRKY1 and WRKY2, respectively; ERE; "WA box"; One of the W boxes found in the Parsley (P.c.) WRKY1 gene promoter; Required for elicitor responsiveness; See S000310; "WC box" WB box (S000310) and WC box constitute …	Elicitor; PR1; ElRE; ELRE; ERE; W box; WRKY1; palindrome;salicylic acid; TMV	Rushton et al. (1996)
	S000037	ERELEE4	AWTTCAAA	"ERE (ethylene responsive element)" of tomato (L.e.) E4 and carnation GST1 genes; GST1 is related to senescence; Found in the 5'-LTR region of TLC1.1 retrotransposon family in Lycopersicon chilense (Tapia et al.); ERE motifs mediate ethylene-induced activation of the U3 promoter region	Ethylene; E4; GST1; senescence; ERE	Itzhaki et al. (1994)
	S000198	GT1CONSENSUS	GRWAAW	The activation mechanism of GT-1 may be achieved through direct interaction between TFIIA and GT-1; Binding of GT-1-like factors to the PR-1a promoter influences the level of SA-inducible gene expression	TFIIA; TBP; HR; SAR; TMV	Villain et al.(1996)
	S000453	GT1GMSCAM4	GAAAAA	"GT-1 motif" found in the promoter of soybean (Glycine max) CaM isoform, SCaM-4; Plays a role in pathogen- and salt-induced SCaM-4 gene expression	GT-1 box; SCaM-4	Park et al.(2004)
	S000153	LTRECOREATCOR15	CCGAC	Core of low temperature responsive element (LTRE) of cor15a gene in Arabidopsis (A.t.); ABA responsiveness; Involved in cold induction of BN115 gene from winter Brassica napus	Cold; LTRE; drought; ABA; cor15a; BN115	Baker et al.(1994)
	S000408	MYB1AT	WAACCA	MYB recognition site found in the promoters of the dehydration-responsive gene rd22 and many other genes in Arabidopsis	MYB; rd22BP1; ABA;stress	Abe et al.(2003)
	S000407	MYCCONSENSUSAT	CANNTG	MYC recognition site found in the promoters of the dehydration-responsive gene rd22 and many other genes in Arabidopsis; MYC recognition sequence in CBF3 promoter; Binding site of ICE1 (inducer of CBF expression 1) that regulates the transcription of CBF/DREB1 genes in the cold in Arabidopsis; ICE1 (Chinnusamy et al., 2004);) This sequence is also known as RRE (R response element)(Hartmann et al.…	MYC; rd22BP1; ABA; leaf; seed; stress; CBF3; cold; CBF/DREB1;CBF/DREB1;ICE1; RRE	Abe et al.(2003)
	S000174	MYCATRD22	CACATG	Binding site for MYC (rd22BP1) in Arabidopsis (A.t.) dehydration-resposive gene, rd22; MYC binding site in rd22 gene of Arabidopsis thaliana; ABA-induction	Dehydration; Water stress; ABA; MYC	Abe et al.(1997)
	S000298	PYRIMIDINEBOXHVEPB1	TTTTTTCC	"Pyrimidine box" found in the barley (H.v.) EPB-1 (cysteine proteinase) gene promoter; Located between -120 to -113; Required for GA induction	EPB; cysteine proteinase; GA; ABA; GARE; pyrimidine box	Cercos et al.(1999)
	S000403	TATCCAOSAMY	TATCCA	"TATCCA" element found in alpha-amylase promoters of rice (O.s.) at positions ca.90 to 150bp upstream of the transcription start sites; Binding sites of OsMYBS1, OsMYBS2 and OsMYBS3 which mediate sugar and hormone regulation of alpha-amylase gene expression	Apha-amylase; MYB proteins; gibberellin; GA; sugar starvation	Lu et al.(2002)
	S000390	WBOXATNPR1	TTGAC	"W-box" found in promoter of Arabidopsis thaliana (A.t.) NPR1 gene; Located between +70 and +79 in tandem; They were recognized specifically by salicylic acid (SA)-induced WRKY DNA binding proteins	NPR1; WRKY; WRKY18; disease resistance; SA; W box	Yu et al.(2001)
	S000447	WRKY71OS	TGAC	"A core of TGAC-containing W-box" of, e.g., Amy32b promoter; Binding site of rice WRKY71, a transcriptional repressor of the gibberellin signaling pathway; Parsley WRKY proteins bind specifically to Pathogenesis-Related Class10 (PR-10) genes (Eulgem et al., 1999)	WRKY; GA; MYB; W box; TGAC; PR proteins	Zhang et al.(2004)
BnAGO4A2	S000024	ASF1MOTIFCAMV	TGACG	"ASF-1 binding site" in CaMV 35S promoter; ASF-1 binds to two TGACG motifs; Found in HBP-1 binding site of wheat histone H3 gene; TGACG motifs are found in many promoters and are involved in transcriptional activation of several genes by auxin and/or salicylic acid; Abiotic and biotic stress differentially stimulate "as-1 element" activity	CaMV35S; auxin; salicylic acid; SAR; SA; Disease resistance	Despres et al. (2003)
	S000501	CGCGBOXAT	VCGCGB	"CGCG box" recognized by AtSR1-6 (Arabidopsis thaliana signal-responsive genes); Multiple CGCG elements are found in signal-responsive genes); Multiple CGCG elements are found in promoters of many genes; Ca++/calmodulin binds to all AtSRs	Calmodulin	Yang et al. (2002)
	S000493	CURECORECR	GTAC	GTAC is the core of a CuRE (copper-response element) found in Cyc6 and Cpx1 genes in Chlamydomonas; Also involved in oxygen-response of these genes;	Copper; oxygen; hypoxic	Quinn et al. (2000)
	S000292	DPBFCOREDCDC3	ACACNNG	A novel class of bZIP transcription factors, The Arabidopsis abscisic acid response gene ABI5 encodes a bZIP transcription factor; abi5 mutant have a pleiotropic defects in ABA response	ABA; bZIP; ABI5	Kim et al. (1997)
	S000142	ELRECOREPCRP1	TTGACC	ElRE (Elicitor Responsive Element) core of parsley (P.c.) PR1 genes; consensus sequence of elements W1 and W2 of parsley PR1-1 and PR1-2 promoters; Box W1 and W2 are the binding site of WRKY1 and WRKY2, respectively; ERE; "WA box"; One of the W boxes found in the Parsley (P.c.) WRKY1 gene promoter; Required for elicitor responsiveness; See S000310; "WC box" WB box (S000310) and WC box constitute …	Elicitor; PR1; ElRE; ELRE; ERE; W box; WRKY1; palindrome;salicylic acid; TMV	Rushton et al. (1996)
	S000037	ERELEE4	AWTTCAAA	"ERE (ethylene responsive element)" of tomato (L.e.) E4 and carnation GST1 genes; GST1 is related to senescence; Found in the 5'-LTR region of TLC1.1 retrotransposon family in Lycopersicon chilense (Tapia et al.); ERE motifs mediate ethylene-induced activation of the U3 promoter region	Ethylene; E4; GST1; senescence; ERE	Itzhaki et al. (1994)
	S000198	GT1CONSENSUS	GRWAAW	The activation mechanism of GT-1 may be achieved through direct interaction between TFIIA and GT-1; Binding of GT-1-like factors to the PR-1a promoter influences the level of SA-inducible gene expression	TFIIA; TBP; HR; SAR; TMV	Villain et al.(1996)
	S000453	GT1GMSCAM4	GAAAAA	"GT-1 motif" found in the promoter of soybean (Glycine max) CaM isoform, SCaM-4; Plays a role in pathogen- and salt-induced SCaM-4 gene expression	GT-1 box; SCaM-4	Park et al.(2004)
	S000153	LTRECOREATCOR15	CCGAC	Core of low temperature responsive element (LTRE) of cor15a gene in Arabidopsis (A.t.); ABA responsiveness; Involved in cold induction of BN115 gene from winter Brassica napus	Cold; LTRE; drought; ABA; cor15a; BN115	Baker et al.(1994)
	S000408	MYB1AT	WAACCA	MYB recognition site found in the promoters of the dehydration-responsive gene rd22 and many other genes in Arabidopsis	MYB; rd22BP1; ABA;stress	Abe et al.(2003)
	S000407	MYCCONSENSUSAT	CANNTG	MYC recognition site found in the promoters of the dehydration-responsive gene rd22 and many other genes in Arabidopsis; MYC recognition sequence in CBF3 promoter; Binding site of ICE1 (inducer of CBF expression 1) that regulates the transcription of CBF/DREB1 genes in the cold in Arabidopsis; ICE1 (Chinnusamy et al., 2004);) This sequence is also known as RRE (R response element)(Hartmann et al.…	MYC; rd22BP1; ABA; leaf; seed; stress; CBF3; cold; CBF/DREB1;CBF/DREB1;ICE1; RRE	Abe et al.(2003)
	S000409	MYB2CONSENSUSAT	YAACKG	MYB recognition site found in the promoters of the dehydration-responsive gene rd22 and many other genes in Arabidopsis dehydration-responsive gene rd22 and many other genes in Arabidopsis	MYB; rd22BP1; ABA;stress	Abe et al.(2003)
	S000443	MYB1LEPR	GTTAGTT	Tomato Pti4(ERF) regulates defence-related gene expression via GCC box and non-GCC box cis elements (Myb1(GTTAGTT), G box (CACGTG))	Pti4; ERF; PR; MYB	Chakravarthy et al.(2003)
	S000390	WBOXATNPR1	TTGAC	"W-box" found in promoter of Arabidopsis thaliana (A.t.) NPR1 gene; Located between +70 and +79 in tandem; They were recognized specifically by salicylic acid (SA)-induced WRKY DNA binding proteins	NPR1; WRKY; WRKY18; disease resistance; SA; W box	Yu et al.(2001)
	S000447	WRKY71OS	TGAC	"A core of TGAC-containing W-box" of, e.g., Amy32b promoter; Binding site of rice WRKY71, a transcriptional repressor of the gibberellin signaling pathway; Parsley WRKY proteins bind specifically to Pathogenesis-Related Class10 (PR-10) genes (Eulgem et al., 1999)	WRKY; GA; MYB; W box; TGAC; PR proteins	Zhang et al.(2004)
BnAGO4C1	S000024	ASF1MOTIFCAMV	TGACG	"ASF-1 binding site" in CaMV 35S promoter; ASF-1 binds to two TGACG motifs; Found in HBP-1 binding site of wheat histone H3 gene; TGACG motifs are found in many promoters and are involved in transcriptional activation of several genes by auxin and/or salicylic acid; Abiotic and biotic stress differentially stimulate "as-1 element" activity	CaMV35S; auxin; salicylic acid; SAR; SA; Disease resistance	Despres et al. (2003)
	S000501	CGCGBOXAT	VCGCGB	"CGCG box" recognized by AtSR1-6 (Arabidopsis thaliana signal-responsive genes); Multiple CGCG elements are found in signal-responsive genes); Multiple CGCG elements are found in promoters of many genes; Ca++/calmodulin binds to all AtSRs	Calmodulin	Yang et al. (2002)
	S000493	CURECORECR	GTAC	GTAC is the core of a CuRE (copper-response element) found in Cyc6 and Cpx1 genes in Chlamydomonas; Also involved in oxygen-response of these genes;	Copper; oxygen; hypoxic	Quinn et al. (2000)
	S000292	DPBFCOREDCDC3	ACACNNG	A novel class of bZIP transcription factors, The Arabidopsis abscisic acid response gene ABI5 encodes a bZIP transcription factor; abi5 mutant have a pleiotropic defects in ABA response	ABA; bZIP; ABI5	Kim et al. (1997)
	S000142	ELRECOREPCRP1	TTGACC	ElRE (Elicitor Responsive Element) core of parsley (P.c.) PR1 genes; consensus sequence of elements W1 and W2 of parsley PR1-1 and PR1-2 promoters; Box W1 and W2 are the binding site of WRKY1 and WRKY2, respectively; ERE; "WA box"; One of the W boxes found in the Parsley (P.c.) WRKY1 gene promoter; Required for elicitor responsiveness; See S000310; "WC box" WB box (S000310) and WC box constitute …	Elicitor; PR1; ElRE; ELRE; ERE; W box; WRKY1; palindrome;salicylic acid; TMV	Rushton et al. (1996)
	S000037	ERELEE4	AWTTCAAA	"ERE (ethylene responsive element)" of tomato (L.e.) E4 and carnation GST1 genes; GST1 is related to senescence; Found in the 5'-LTR region of TLC1.1 retrotransposon family in Lycopersicon chilense (Tapia et al.); ERE motifs mediate ethylene-induced activation of the U3 promoter region	Ethylene; E4; GST1; senescence; ERE	Itzhaki et al. (1994)
	S000198	GT1CONSENSUS	GRWAAW	The activation mechanism of GT-1 may be achieved through direct interaction between TFIIA and GT-1; Binding of GT-1-like factors to the PR-1a promoter influences the level of SA-inducible gene expression	TFIIA; TBP; HR; SAR; TMV	Villain et al.(1996)
	S000453	GT1GMSCAM4	GAAAAA	"GT-1 motif" found in the promoter of soybean (Glycine max) CaM isoform, SCaM-4; Plays a role in pathogen- and salt-induced SCaM-4 gene expression	GT-1 box; SCaM-4	Park et al.(2004)
	S000153	LTRECOREATCOR15	CCGAC	Core of low temperature responsive element (LTRE) of cor15a gene in Arabidopsis (A.t.); ABA responsiveness; Involved in cold induction of BN115 gene from winter Brassica napus	Cold; LTRE; drought; ABA; cor15a; BN115	Baker et al.(1994)
	S000408	MYB1AT	WAACCA	MYB recognition site found in the promoters of the dehydration-responsive gene rd22 and many other genes in Arabidopsis	MYB; rd22BP1; ABA;stress	Abe et al.(2003)
	S000407	MYCCONSENSUSAT	CANNTG	MYC recognition site found in the promoters of the dehydration-responsive gene rd22 and many other genes in Arabidopsis; MYC recognition sequence in CBF3 promoter; Binding site of ICE1 (inducer of CBF expression 1) that regulates the transcription of CBF/DREB1 genes in the cold in Arabidopsis; ICE1 (Chinnusamy et al., 2004);) This sequence is also known as RRE (R response element)(Hartmann et al.…	MYC; rd22BP1; ABA; leaf; seed; stress; CBF3; cold; CBF/DREB1;CBF/DREB1;ICE1; RRE	Abe et al.(2003)
	S000409	MYB2CONSENSUSAT	YAACKG	MYB recognition site found in the promoters of the dehydration-responsive gene rd22 and many other genes in Arabidopsis dehydration-responsive gene rd22 and many other genes in Arabidopsis	MYB; rd22BP1; ABA;stress	Abe et al.(2003)
	S000174	MYCATRD22	CACATG	Binding site for MYC (rd22BP1) in Arabidopsis (A.t.) dehydration-resposive gene, rd22; MYC binding site in rd22 gene of Arabidopsis thaliana; ABA-induction	Dehydration; Water stress; ABA; MYC	Abe et al.(1997)
	S000298	PYRIMIDINEBOXHVEPB1	TTTTTTCC	"Pyrimidine box" found in the barley (H.v.) EPB-1 (cysteine proteinase) gene promoter; Located between -120 to -113; Required for GA induction	EPB; cysteine proteinase; GA; ABA; GARE; pyrimidine box	Cercos et al.(1999)
	S000403	TATCCAOSAMY	TATCCA	"TATCCA" element found in alpha-amylase promoters of rice (O.s.) at positions ca.90 to 150bp upstream of the transcription start sites; Binding sites of OsMYBS1, OsMYBS2 and OsMYBS3 which mediate sugar and hormone regulation of alpha-amylase gene expression	Apha-amylase; MYB proteins; gibberellin; GA; sugar starvation	Lu et al.(2002)
	S000390	WBOXATNPR1	TTGAC	"W-box" found in promoter of Arabidopsis thaliana (A.t.) NPR1 gene; Located between +70 and +79 in tandem; They were recognized specifically by salicylic acid (SA)-induced WRKY DNA binding proteins	NPR1; WRKY; WRKY18; disease resistance; SA; W box	Yu et al.(2001)
	S000447	WRKY71OS	TGAC	"A core of TGAC-containing W-box" of, e.g., Amy32b promoter; Binding site of rice WRKY71, a transcriptional repressor of the gibberellin signaling pathway; Parsley WRKY proteins bind specifically to Pathogenesis-Related Class10 (PR-10) genes (Eulgem et al., 1999)	WRKY; GA; MYB; W box; TGAC; PR proteins	Zhang et al.(2004)
BnAGO4C2	S000024	ASF1MOTIFCAMV	TGACG	"ASF-1 binding site" in CaMV 35S promoter; ASF-1 binds to two TGACG motifs; Found in HBP-1 binding site of wheat histone H3 gene; TGACG motifs are found in many promoters and are involved in transcriptional activation of several genes by auxin and/or salicylic acid; Abiotic and biotic stress differentially stimulate "as-1 element" activity	CaMV35S; auxin; salicylic acid; SAR; SA; Disease resistance	Despres et al. (2003)
	S000501	CGCGBOXAT	VCGCGB	"CGCG box" recognized by AtSR1-6 (Arabidopsis thaliana signal-responsive genes); Multiple CGCG elements are found in signal-responsive genes); Multiple CGCG elements are found in promoters of many genes; Ca++/calmodulin binds to all AtSRs	Calmodulin	Yang et al. (2002)
	S000493	CURECORECR	GTAC	GTAC is the core of a CuRE (copper-response element) found in Cyc6 and Cpx1 genes in Chlamydomonas; Also involved in oxygen-response of these genes;	Copper; oxygen; hypoxic	Quinn et al. (2000)
	S000292	DPBFCOREDCDC3	ACACNNG	A novel class of bZIP transcription factors, The Arabidopsis abscisic acid response gene ABI5 encodes a bZIP transcription factor; abi5 mutant have a pleiotropic defects in ABA response	ABA; bZIP; ABI5	Kim et al. (1997)
	S000198	GT1CONSENSUS	GRWAAW	The activation mechanism of GT-1 may be achieved through direct interaction between TFIIA and GT-1; Binding of GT-1-like factors to the PR-1a promoter influences the level of SA-inducible gene expression	TFIIA; TBP; HR; SAR; TMV	Villain et al.(1996)
	S000453	GT1GMSCAM4	GAAAAA	"GT-1 motif" found in the promoter of soybean (Glycine max) CaM isoform, SCaM-4; Plays a role in pathogen- and salt-induced SCaM-4 gene expression	GT-1 box; SCaM-4	Park et al.(2004)
	S000465	LECPLEACS2	TAAAATAT	Core element in LeCp (tomato Cys protease) binding cis-element (from -715 to -675) in LeAcs2 gene	Cysteine protease; ethylene; xylanase; ACS	Matarasso et al.(2005)
	S000153	LTRECOREATCOR15	CCGAC	Core of low temperature responsive element (LTRE) of cor15a gene in Arabidopsis (A.t.); ABA responsiveness; Involved in cold induction of BN115 gene from winter Brassica napus	Cold; LTRE; drought; ABA; cor15a; BN115	Baker et al.(1994)
	S000408	MYB1AT	WAACCA	MYB recognition site found in the promoters of the dehydration-responsive gene rd22 and many other genes in Arabidopsis	MYB; rd22BP1; ABA;stress	Abe et al.(2003)
	S000407	MYCCONSENSUSAT	CANNTG	MYC recognition site found in the promoters of the dehydration-responsive gene rd22 and many other genes in Arabidopsis; MYC recognition sequence in CBF3 promoter; Binding site of ICE1 (inducer of CBF expression 1) that regulates the transcription of CBF/DREB1 genes in the cold in Arabidopsis; ICE1 (Chinnusamy et al., 2004);) This sequence is also known as RRE (R response element)(Hartmann et al.…	MYC; rd22BP1; ABA; leaf; seed; stress; CBF3; cold; CBF/DREB1;CBF/DREB1;ICE1; RRE	Abe et al.(2003)
	S000409	MYB2CONSENSUSAT	YAACKG	MYB recognition site found in the promoters of the dehydration-responsive gene rd22 and many other genes in Arabidopsis dehydration-responsive gene rd22 and many other genes in Arabidopsis	MYB; rd22BP1; ABA;stress	Abe et al.(2003)
	S000403	TATCCAOSAMY	TATCCA	"TATCCA" element found in alpha-amylase promoters of rice (O.s.) at positions ca.90 to 150bp upstream of the transcription start sites; Binding sites of OsMYBS1, OsMYBS2 and OsMYBS3 which mediate sugar and hormone regulation of alpha-amylase gene expression	Apha-amylase; MYB proteins; gibberellin; GA; sugar starvation	Lu et al.(2002)
	S000447	WRKY71OS	TGAC	"A core of TGAC-containing W-box" of, e.g., Amy32b promoter; Binding site of rice WRKY71, a transcriptional repressor of the gibberellin signaling pathway; Parsley WRKY proteins bind specifically to Pathogenesis-Related Class10 (PR-10) genes (Eulgem et al., 1999)	WRKY; GA; MYB; W box; TGAC; PR proteins	Zhang et al.(2004)
BnAGO5A	S000507	ABRERATCAL	MACGYGB	"ABRE-related sequence" or "Repeated sequence motifs" identified in the upstream regions of 162 Ca(2+)-responsive upregulated genes	ABRE; calcium	Kaplan et al. (2006)
	S000024	ASF1MOTIFCAMV	TGACG	"ASF-1 binding site" in CaMV 35S promoter; ASF-1 binds to two TGACG motifs; Found in HBP-1 binding site of wheat histone H3 gene; TGACG motifs are found in many promoters and are involved in transcriptional activation of several genes by auxin and/or salicylic acid; Abiotic and biotic stress differentially stimulate "as-1 element" activity	CaMV35S; auxin; salicylic acid; SAR; SA; Disease resistance	Despres et al. (2003)
	S000501	CGCGBOXAT	VCGCGB	"CGCG box" recognized by AtSR1-6 (Arabidopsis thaliana signal-responsive genes); Multiple CGCG elements are found in signal-responsive genes); Multiple CGCG elements are found in promoters of many genes; Ca++/calmodulin binds to all AtSRs	Calmodulin	Yang et al. (2002)
	S000493	CURECORECR	GTAC	GTAC is the core of a CuRE (copper-response element) found in Cyc6 and Cpx1 genes in Chlamydomonas; Also involved in oxygen-response of these genes;	Copper; oxygen; hypoxic	Quinn et al. (2000)
	S000198	GT1CONSENSUS	GRWAAW	The activation mechanism of GT-1 may be achieved through direct interaction between TFIIA and GT-1; Binding of GT-1-like factors to the PR-1a promoter influences the level of SA-inducible gene expression	TFIIA; TBP; HR; SAR; TMV	Villain et al.(1996)
	S000453	GT1GMSCAM4	GAAAAA	"GT-1 motif" found in the promoter of soybean (Glycine max) CaM isoform, SCaM-4; Plays a role in pathogen- and salt-induced SCaM-4 gene expression	GT-1 box; SCaM-4	Park et al.(2004)
	S000465	LECPLEACS2	TAAAATAT	Core element in LeCp (tomato Cys protease) binding cis-element (from -715 to -675) in LeAcs2 gene	Cysteine protease; ethylene; xylanase; ACS	Matarasso et al.(2005)
	S000408	MYB1AT	WAACCA	MYB recognition site found in the promoters of the dehydration-responsive gene rd22 and many other genes in Arabidopsis	MYB; rd22BP1; ABA;stress	Abe et al.(2003)
	S000407	MYCCONSENSUSAT	CANNTG	MYC recognition site found in the promoters of the dehydration-responsive gene rd22 and many other genes in Arabidopsis; MYC recognition sequence in CBF3 promoter; Binding site of ICE1 (inducer of CBF expression 1) that regulates the transcription of CBF/DREB1 genes in the cold in Arabidopsis; ICE1 (Chinnusamy et al., 2004);) This sequence is also known as RRE (R response element)(Hartmann et al.…	MYC; rd22BP1; ABA; leaf; seed; stress; CBF3; cold; CBF/DREB1;CBF/DREB1;ICE1; RRE	Abe et al.(2003)
	S000298	PYRIMIDINEBOXHVEPB1	TTTTTTCC	"Pyrimidine box" found in the barley (H.v.) EPB-1 (cysteine proteinase) gene promoter; Located between -120 to -113; Required for GA induction	EPB; cysteine proteinase; GA; ABA; GARE; pyrimidine box	Cercos et al.(1999)
	S000391	SEBFCONSSTPR10A	YTGTCWC	Binding site of the potato silencing element binding factor (SEBF) gene found in promoter of pathogenesis-related gene (PR-10a); Located between -45 and -39; Similar to the auxin response element	PR-10a; SEBF; pathogenesis; silencing	Boyle et al.(2001)
	S000403	TATCCAOSAMY	TATCCA	"TATCCA" element found in alpha-amylase promoters of rice (O.s.) at positions ca.90 to 150bp upstream of the transcription start sites; Binding sites of OsMYBS1, OsMYBS2 and OsMYBS3 which mediate sugar and hormone regulation of alpha-amylase gene expression	Apha-amylase; MYB proteins; gibberellin; GA; sugar starvation	Lu et al.(2002)
	S000390	WBOXATNPR1	TTGAC	"W-box" found in promoter of Arabidopsis thaliana (A.t.) NPR1 gene; Located between +70 and +79 in tandem; They were recognized specifically by salicylic acid (SA)-induced WRKY DNA binding proteins	NPR1; WRKY; WRKY18; disease resistance; SA; W box	Yu et al.(2001)
	S000447	WRKY71OS	TGAC	"A core of TGAC-containing W-box" of, e.g., Amy32b promoter; Binding site of rice WRKY71, a transcriptional repressor of the gibberellin signaling pathway; Parsley WRKY proteins bind specifically to Pathogenesis-Related Class10 (PR-10) genes (Eulgem et al., 1999)	WRKY; GA; MYB; W box; TGAC; PR proteins	Zhang et al.(2004)
BnAGO5C	S000507	ABRERATCAL	MACGYGB	"ABRE-related sequence" or "Repeated sequence motifs" identified in the upstream regions of 162 Ca(2+)-responsive upregulated genes	ABRE; calcium	Kaplan et al. (2006)
	S000024	ASF1MOTIFCAMV	TGACG	"ASF-1 binding site" in CaMV 35S promoter; ASF-1 binds to two TGACG motifs; Found in HBP-1 binding site of wheat histone H3 gene; TGACG motifs are found in many promoters and are involved in transcriptional activation of several genes by auxin and/or salicylic acid; Abiotic and biotic stress differentially stimulate "as-1 element" activity	CaMV35S; auxin; salicylic acid; SAR; SA; Disease resistance	Despres et al. (2003)
	S000501	CGCGBOXAT	VCGCGB	"CGCG box" recognized by AtSR1-6 (Arabidopsis thaliana signal-responsive genes); Multiple CGCG elements are found in signal-responsive genes); Multiple CGCG elements are found in promoters of many genes; Ca++/calmodulin binds to all AtSRs	Calmodulin	Yang et al. (2002)
	S000493	CURECORECR	GTAC	GTAC is the core of a CuRE (copper-response element) found in Cyc6 and Cpx1 genes in Chlamydomonas; Also involved in oxygen-response of these genes;	Copper; oxygen; hypoxic	Quinn et al. (2000)
	S000292	DPBFCOREDCDC3	ACACNNG	A novel class of bZIP transcription factors, The Arabidopsis abscisic acid response gene ABI5 encodes a bZIP transcription factor; abi5 mutant have a pleiotropic defects in ABA response	ABA; bZIP; ABI5	Kim et al. (1997)
	S000142	ELRECOREPCRP1	TTGACC	ElRE (Elicitor Responsive Element) core of parsley (P.c.) PR1 genes; consensus sequence of elements W1 and W2 of parsley PR1-1 and PR1-2 promoters; Box W1 and W2 are the binding site of WRKY1 and WRKY2, respectively; ERE; "WA box"; One of the W boxes found in the Parsley (P.c.) WRKY1 gene promoter; Required for elicitor responsiveness; See S000310; "WC box" WB box (S000310) and WC box constitute …	Elicitor; PR1; ElRE; ELRE; ERE; W box; WRKY1; palindrome;salicylic acid; TMV	Rushton et al. (1996)
	S000198	GT1CONSENSUS	GRWAAW	The activation mechanism of GT-1 may be achieved through direct interaction between TFIIA and GT-1; Binding of GT-1-like factors to the PR-1a promoter influences the level of SA-inducible gene expression	TFIIA; TBP; HR; SAR; TMV	Villain et al.(1996)
	S000453	GT1GMSCAM4	GAAAAA	"GT-1 motif" found in the promoter of soybean (Glycine max) CaM isoform, SCaM-4; Plays a role in pathogen- and salt-induced SCaM-4 gene expression	GT-1 box; SCaM-4	Park et al.(2004)
	S000408	MYB1AT	WAACCA	MYB recognition site found in the promoters of the dehydration-responsive gene rd22 and many other genes in Arabidopsis	MYB; rd22BP1; ABA;stress	Abe et al.(2003)
	S000407	MYCCONSENSUSAT	CANNTG	MYC recognition site found in the promoters of the dehydration-responsive gene rd22 and many other genes in Arabidopsis; MYC recognition sequence in CBF3 promoter; Binding site of ICE1 (inducer of CBF expression 1) that regulates the transcription of CBF/DREB1 genes in the cold in Arabidopsis; ICE1 (Chinnusamy et al., 2004);) This sequence is also known as RRE (R response element)(Hartmann et al.…	MYC; rd22BP1; ABA; leaf; seed; stress; CBF3; cold; CBF/DREB1;CBF/DREB1;ICE1; RRE	Abe et al.(2003)
	S000409	MYB2CONSENSUSAT	YAACKG	MYB recognition site found in the promoters of the dehydration-responsive gene rd22 and many other genes in Arabidopsis dehydration-responsive gene rd22 and many other genes in Arabidopsis	MYB; rd22BP1; ABA;stress	Abe et al.(2003)
	S000458	T/GBOXATPIN2	AACGTG	"T/G-box" found in tomato proteinase inhibitor II (pin2) and leucine aminopeptidase (LAP) genes; Involved in jasmonate (JA) induction of these genes; bHLH-Leu zipper JAMYC2 and JAMYC10 proteins specifically recognaize this motif (Boter et al.,2004)	T/G-box; JA; pin2; LAP; MYC; wounding	Boter et al.(2004)
	S000390	WBOXATNPR1	TTGAC	"W-box" found in promoter of Arabidopsis thaliana (A.t.) NPR1 gene; Located between +70 and +79 in tandem; They were recognized specifically by salicylic acid (SA)-induced WRKY DNA binding proteins	NPR1; WRKY; WRKY18; disease resistance; SA; W box	Yu et al.(2001)
	S000447	WRKY71OS	TGAC	"A core of TGAC-containing W-box" of, e.g., Amy32b promoter; Binding site of rice WRKY71, a transcriptional repressor of the gibberellin signaling pathway; Parsley WRKY proteins bind specifically to Pathogenesis-Related Class10 (PR-10) genes (Eulgem et al., 1999)	WRKY; GA; MYB; W box; TGAC; PR proteins	Zhang et al.(2004)
BnAGO6A	S000507	ABRERATCAL	MACGYGB	"ABRE-related sequence" or "Repeated sequence motifs" identified in the upstream regions of 162 Ca(2+)-responsive upregulated genes	ABRE; calcium	Kaplan et al. (2006)
	S000024	ASF1MOTIFCAMV	TGACG	"ASF-1 binding site" in CaMV 35S promoter; ASF-1 binds to two TGACG motifs; Found in HBP-1 binding site of wheat histone H3 gene; TGACG motifs are found in many promoters and are involved in transcriptional activation of several genes by auxin and/or salicylic acid; Abiotic and biotic stress differentially stimulate "as-1 element" activity	CaMV35S; auxin; salicylic acid; SAR; SA; Disease resistance	Despres et al. (2003)
	S000501	CGCGBOXAT	VCGCGB	"CGCG box" recognized by AtSR1-6 (Arabidopsis thaliana signal-responsive genes); Multiple CGCG elements are found in signal-responsive genes); Multiple CGCG elements are found in promoters of many genes; Ca++/calmodulin binds to all AtSRs	Calmodulin	Yang et al. (2002)
	S000493	CURECORECR	GTAC	GTAC is the core of a CuRE (copper-response element) found in Cyc6 and Cpx1 genes in Chlamydomonas; Also involved in oxygen-response of these genes;	Copper; oxygen; hypoxic	Quinn et al. (2000)
	S000292	DPBFCOREDCDC3	ACACNNG	A novel class of bZIP transcription factors, The Arabidopsis abscisic acid response gene ABI5 encodes a bZIP transcription factor; abi5 mutant have a pleiotropic defects in ABA response	ABA; bZIP; ABI5	Kim et al. (1997)
	S000037	ERELEE4	AWTTCAAA	"ERE (ethylene responsive element)" of tomato (L.e.) E4 and carnation GST1 genes; GST1 is related to senescence; Found in the 5'-LTR region of TLC1.1 retrotransposon family in Lycopersicon chilense (Tapia et al.); ERE motifs mediate ethylene-induced activation of the U3 promoter region	Ethylene; E4; GST1; senescence; ERE	Itzhaki et al. (1994)
	S000198	GT1CONSENSUS	GRWAAW	The activation mechanism of GT-1 may be achieved through direct interaction between TFIIA and GT-1; Binding of GT-1-like factors to the PR-1a promoter influences the level of SA-inducible gene expression	TFIIA; TBP; HR; SAR; TMV	Villain et al.(1996)
	S000453	GT1GMSCAM4	GAAAAA	"GT-1 motif" found in the promoter of soybean (Glycine max) CaM isoform, SCaM-4; Plays a role in pathogen- and salt-induced SCaM-4 gene expression	GT-1 box; SCaM-4	Park et al.(2004)
	S000153	LTRECOREATCOR15	CCGAC	Core of low temperature responsive element (LTRE) of cor15a gene in Arabidopsis (A.t.); ABA responsiveness; Involved in cold induction of BN115 gene from winter Brassica napus	Cold; LTRE; drought; ABA; cor15a; BN115	Baker et al.(1994)
	S000408	MYB1AT	WAACCA	MYB recognition site found in the promoters of the dehydration-responsive gene rd22 and many other genes in Arabidopsis	MYB; rd22BP1; ABA;stress	Abe et al.(2003)
	S000407	MYCCONSENSUSAT	CANNTG	MYC recognition site found in the promoters of the dehydration-responsive gene rd22 and many other genes in Arabidopsis; MYC recognition sequence in CBF3 promoter; Binding site of ICE1 (inducer of CBF expression 1) that regulates the transcription of CBF/DREB1 genes in the cold in Arabidopsis; ICE1 (Chinnusamy et al., 2004);) This sequence is also known as RRE (R response element)(Hartmann et al.…	MYC; rd22BP1; ABA; leaf; seed; stress; CBF3; cold; CBF/DREB1;CBF/DREB1;ICE1; RRE	Abe et al.(2003)
	S000409	MYB2CONSENSUSAT	YAACKG	MYB recognition site found in the promoters of the dehydration-responsive gene rd22 and many other genes in Arabidopsis dehydration-responsive gene rd22 and many other genes in Arabidopsis	MYB; rd22BP1; ABA;stress	Abe et al.(2003)
	S000298	PYRIMIDINEBOXHVEPB1	TTTTTTCC	"Pyrimidine box" found in the barley (H.v.) EPB-1 (cysteine proteinase) gene promoter; Located between -120 to -113; Required for GA induction	EPB; cysteine proteinase; GA; ABA; GARE; pyrimidine box	Cercos et al.(1999)
	S000391	SEBFCONSSTPR10A	YTGTCWC	Binding site of the potato silencing element binding factor (SEBF) gene found in promoter of pathogenesis-related gene (PR-10a); Located between -45 and -39; Similar to the auxin response element	PR-10a; SEBF; pathogenesis; silencing	Boyle et al.(2001)
	S000390	WBOXATNPR1	TTGAC	"W-box" found in promoter of Arabidopsis thaliana (A.t.) NPR1 gene; Located between +70 and +79 in tandem; They were recognized specifically by salicylic acid (SA)-induced WRKY DNA binding proteins	NPR1; WRKY; WRKY18; disease resistance; SA; W box	Yu et al.(2001)
	S000447	WRKY71OS	TGAC	"A core of TGAC-containing W-box" of, e.g., Amy32b promoter; Binding site of rice WRKY71, a transcriptional repressor of the gibberellin signaling pathway; Parsley WRKY proteins bind specifically to Pathogenesis-Related Class10 (PR-10) genes (Eulgem et al., 1999)	WRKY; GA; MYB; W box; TGAC; PR proteins	Zhang et al.(2004)
BnAGO6C	S000507	ABRERATCAL	MACGYGB	"ABRE-related sequence" or "Repeated sequence motifs" identified in the upstream regions of 162 Ca(2+)-responsive upregulated genes	ABRE; calcium	Kaplan et al. (2006)
	S000024	ASF1MOTIFCAMV	TGACG	"ASF-1 binding site" in CaMV 35S promoter; ASF-1 binds to two TGACG motifs; Found in HBP-1 binding site of wheat histone H3 gene; TGACG motifs are found in many promoters and are involved in transcriptional activation of several genes by auxin and/or salicylic acid; Abiotic and biotic stress differentially stimulate "as-1 element" activity	CaMV35S; auxin; salicylic acid; SAR; SA; Disease resistance	Despres et al. (2003)
	S000501	CGCGBOXAT	VCGCGB	"CGCG box" recognized by AtSR1-6 (Arabidopsis thaliana signal-responsive genes); Multiple CGCG elements are found in signal-responsive genes); Multiple CGCG elements are found in promoters of many genes; Ca++/calmodulin binds to all AtSRs	Calmodulin	Yang et al. (2002)
	S000493	CURECORECR	GTAC	GTAC is the core of a CuRE (copper-response element) found in Cyc6 and Cpx1 genes in Chlamydomonas; Also involved in oxygen-response of these genes;	Copper; oxygen; hypoxic	Quinn et al. (2000)
	S000292	DPBFCOREDCDC3	ACACNNG	A novel class of bZIP transcription factors, The Arabidopsis abscisic acid response gene ABI5 encodes a bZIP transcription factor; abi5 mutant have a pleiotropic defects in ABA response	ABA; bZIP; ABI5	Kim et al. (1997)
	S000142	ELRECOREPCRP1	TTGACC	ElRE (Elicitor Responsive Element) core of parsley (P.c.) PR1 genes; consensus sequence of elements W1 and W2 of parsley PR1-1 and PR1-2 promoters; Box W1 and W2 are the binding site of WRKY1 and WRKY2, respectively; ERE; "WA box"; One of the W boxes found in the Parsley (P.c.) WRKY1 gene promoter; Required for elicitor responsiveness; See S000310; "WC box" WB box (S000310) and WC box constitute …	Elicitor; PR1; ElRE; ELRE; ERE; W box; WRKY1; palindrome;salicylic acid; TMV	Rushton et al. (1996)
	S000037	ERELEE4	AWTTCAAA	"ERE (ethylene responsive element)" of tomato (L.e.) E4 and carnation GST1 genes; GST1 is related to senescence; Found in the 5'-LTR region of TLC1.1 retrotransposon family in Lycopersicon chilense (Tapia et al.); ERE motifs mediate ethylene-induced activation of the U3 promoter region	Ethylene; E4; GST1; senescence; ERE	Itzhaki et al. (1994)
	S000198	GT1CONSENSUS	GRWAAW	The activation mechanism of GT-1 may be achieved through direct interaction between TFIIA and GT-1; Binding of GT-1-like factors to the PR-1a promoter influences the level of SA-inducible gene expression	TFIIA; TBP; HR; SAR; TMV	Villain et al.(1996)
	S000453	GT1GMSCAM4	GAAAAA	"GT-1 motif" found in the promoter of soybean (Glycine max) CaM isoform, SCaM-4; Plays a role in pathogen- and salt-induced SCaM-4 gene expression	GT-1 box; SCaM-4	Park et al.(2004)
	S000153	LTRECOREATCOR15	CCGAC	Core of low temperature responsive element (LTRE) of cor15a gene in Arabidopsis (A.t.); ABA responsiveness; Involved in cold induction of BN115 gene from winter Brassica napus	Cold; LTRE; drought; ABA; cor15a; BN115	Baker et al.(1994)
	S000408	MYB1AT	WAACCA	MYB recognition site found in the promoters of the dehydration-responsive gene rd22 and many other genes in Arabidopsis	MYB; rd22BP1; ABA;stress	Abe et al.(2003)
	S000407	MYCCONSENSUSAT	CANNTG	MYC recognition site found in the promoters of the dehydration-responsive gene rd22 and many other genes in Arabidopsis; MYC recognition sequence in CBF3 promoter; Binding site of ICE1 (inducer of CBF expression 1) that regulates the transcription of CBF/DREB1 genes in the cold in Arabidopsis; ICE1 (Chinnusamy et al., 2004);) This sequence is also known as RRE (R response element)(Hartmann et al.…	MYC; rd22BP1; ABA; leaf; seed; stress; CBF3; cold; CBF/DREB1;CBF/DREB1;ICE1; RRE	Abe et al.(2003)
	S000409	MYB2CONSENSUSAT	YAACKG	MYB recognition site found in the promoters of the dehydration-responsive gene rd22 and many other genes in Arabidopsis dehydration-responsive gene rd22 and many other genes in Arabidopsis	MYB; rd22BP1; ABA;stress	Abe et al.(2003)
	S000391	SEBFCONSSTPR10A	YTGTCWC	Binding site of the potato silencing element binding factor (SEBF) gene found in promoter of pathogenesis-related gene (PR-10a); Located between -45 and -39; Similar to the auxin response element	PR-10a; SEBF; pathogenesis; silencing	Boyle et al.(2001)
	S000403	TATCCAOSAMY	TATCCA	"TATCCA" element found in alpha-amylase promoters of rice (O.s.) at positions ca.90 to 150bp upstream of the transcription start sites; Binding sites of OsMYBS1, OsMYBS2 and OsMYBS3 which mediate sugar and hormone regulation of alpha-amylase gene expression	Apha-amylase; MYB proteins; gibberellin; GA; sugar starvation	Lu et al.(2002)
	S000390	WBOXATNPR1	TTGAC	"W-box" found in promoter of Arabidopsis thaliana (A.t.) NPR1 gene; Located between +70 and +79 in tandem; They were recognized specifically by salicylic acid (SA)-induced WRKY DNA binding proteins	NPR1; WRKY; WRKY18; disease resistance; SA; W box	Yu et al.(2001)
	S000447	WRKY71OS	TGAC	"A core of TGAC-containing W-box" of, e.g., Amy32b promoter; Binding site of rice WRKY71, a transcriptional repressor of the gibberellin signaling pathway; Parsley WRKY proteins bind specifically to Pathogenesis-Related Class10 (PR-10) genes (Eulgem et al., 1999)	WRKY; GA; MYB; W box; TGAC; PR proteins	Zhang et al.(2004)
BnAGO7A	S000507	ABRERATCAL	MACGYGB	"ABRE-related sequence" or "Repeated sequence motifs" identified in the upstream regions of 162 Ca(2+)-responsive upregulated genes	ABRE; calcium	Kaplan et al. (2006)
	S000493	CURECORECR	GTAC	GTAC is the core of a CuRE (copper-response element) found in Cyc6 and Cpx1 genes in Chlamydomonas; Also involved in oxygen-response of these genes;	Copper; oxygen; hypoxic	Quinn et al. (2000)
	S000292	DPBFCOREDCDC3	ACACNNG	A novel class of bZIP transcription factors, The Arabidopsis abscisic acid response gene ABI5 encodes a bZIP transcription factor; abi5 mutant have a pleiotropic defects in ABA response	ABA; bZIP; ABI5	Kim et al. (1997)
	S000142	ELRECOREPCRP1	TTGACC	ElRE (Elicitor Responsive Element) core of parsley (P.c.) PR1 genes; consensus sequence of elements W1 and W2 of parsley PR1-1 and PR1-2 promoters; Box W1 and W2 are the binding site of WRKY1 and WRKY2, respectively; ERE; "WA box"; One of the W boxes found in the Parsley (P.c.) WRKY1 gene promoter; Required for elicitor responsiveness; See S000310; "WC box" WB box (S000310) and WC box constitute …	Elicitor; PR1; ElRE; ELRE; ERE; W box; WRKY1; palindrome;salicylic acid; TMV	Rushton et al. (1996)
	S000037	ERELEE4	AWTTCAAA	"ERE (ethylene responsive element)" of tomato (L.e.) E4 and carnation GST1 genes; GST1 is related to senescence; Found in the 5'-LTR region of TLC1.1 retrotransposon family in Lycopersicon chilense (Tapia et al.); ERE motifs mediate ethylene-induced activation of the U3 promoter region	Ethylene; E4; GST1; senescence; ERE	Itzhaki et al. (1994)
	S000198	GT1CONSENSUS	GRWAAW	The activation mechanism of GT-1 may be achieved through direct interaction between TFIIA and GT-1; Binding of GT-1-like factors to the PR-1a promoter influences the level of SA-inducible gene expression	TFIIA; TBP; HR; SAR; TMV	Villain et al.(1996)
	S000453	GT1GMSCAM4	GAAAAA	"GT-1 motif" found in the promoter of soybean (Glycine max) CaM isoform, SCaM-4; Plays a role in pathogen- and salt-induced SCaM-4 gene expression	GT-1 box; SCaM-4	Park et al.(2004)
	S000465	LECPLEACS2	TAAAATAT	Core element in LeCp (tomato Cys protease) binding cis-element (from -715 to -675) in LeAcs2 gene	Cysteine protease; ethylene; xylanase; ACS	Matarasso et al.(2005)
	S000408	MYB1AT	WAACCA	MYB recognition site found in the promoters of the dehydration-responsive gene rd22 and many other genes in Arabidopsis	MYB; rd22BP1; ABA;stress	Abe et al.(2003)
	S000407	MYCCONSENSUSAT	CANNTG	MYC recognition site found in the promoters of the dehydration-responsive gene rd22 and many other genes in Arabidopsis; MYC recognition sequence in CBF3 promoter; Binding site of ICE1 (inducer of CBF expression 1) that regulates the transcription of CBF/DREB1 genes in the cold in Arabidopsis; ICE1 (Chinnusamy et al., 2004);) This sequence is also known as RRE (R response element)(Hartmann et al.…	MYC; rd22BP1; ABA; leaf; seed; stress; CBF3; cold; CBF/DREB1;CBF/DREB1;ICE1; RRE	Abe et al.(2003)
	S000409	MYB2CONSENSUSAT	YAACKG	MYB recognition site found in the promoters of the dehydration-responsive gene rd22 and many other genes in Arabidopsis dehydration-responsive gene rd22 and many other genes in Arabidopsis	MYB; rd22BP1; ABA;stress	Abe et al.(2003)
	S000174	MYCATRD22	CACATG	Binding site for MYC (rd22BP1) in Arabidopsis (A.t.) dehydration-resposive gene, rd22; MYC binding site in rd22 gene of Arabidopsis thaliana; ABA-induction	Dehydration; Water stress; ABA; MYC	Abe et al.(1997)
	S000391	SEBFCONSSTPR10A	YTGTCWC	Binding site of the potato silencing element binding factor (SEBF) gene found in promoter of pathogenesis-related gene (PR-10a); Located between -45 and -39; Similar to the auxin response element	PR-10a; SEBF; pathogenesis; silencing	Boyle et al.(2001)
	S000458	T/GBOXATPIN2	AACGTG	"T/G-box" found in tomato proteinase inhibitor II (pin2) and leucine aminopeptidase (LAP) genes; Involved in jasmonate (JA) induction of these genes; bHLH-Leu zipper JAMYC2 and JAMYC10 proteins specifically recognaize this motif (Boter et al.,2004)	T/G-box; JA; pin2; LAP; MYC; wounding	Boter et al.(2004)
	S000390	WBOXATNPR1	TTGAC	"W-box" found in promoter of Arabidopsis thaliana (A.t.) NPR1 gene; Located between +70 and +79 in tandem; They were recognized specifically by salicylic acid (SA)-induced WRKY DNA binding proteins	NPR1; WRKY; WRKY18; disease resistance; SA; W box	Yu et al.(2001)
	S000447	WRKY71OS	TGAC	"A core of TGAC-containing W-box" of, e.g., Amy32b promoter; Binding site of rice WRKY71, a transcriptional repressor of the gibberellin signaling pathway; Parsley WRKY proteins bind specifically to Pathogenesis-Related Class10 (PR-10) genes (Eulgem et al., 1999)	WRKY; GA; MYB; W box; TGAC; PR proteins	Zhang et al.(2004)
BnAGO7C1	S000501	CGCGBOXAT	VCGCGB	"CGCG box" recognized by AtSR1-6 (Arabidopsis thaliana signal-responsive genes); Multiple CGCG elements are found in signal-responsive genes); Multiple CGCG elements are found in promoters of many genes; Ca++/calmodulin binds to all AtSRs	Calmodulin	Yang et al. (2002)
	S000493	CURECORECR	GTAC	GTAC is the core of a CuRE (copper-response element) found in Cyc6 and Cpx1 genes in Chlamydomonas; Also involved in oxygen-response of these genes;	Copper; oxygen; hypoxic	Quinn et al. (2000)
	S000418	DRECRTCOREAT	RCCGAC	Core motif of DRE/CRT (dehydration-responsive element/C-repeat) cis-acting element found in many genes in Arabidopsis and in rice; Os DREB1A bound to GCCGAC more preferentially than to ACCGAC whereas At DREB1A bound to both GCCGAC and ACCGAC efficiently	DRE/CRT; drought; high-light; cold	Dubouzet et al. (2003)
	S000142	ELRECOREPCRP1	TTGACC	ElRE (Elicitor Responsive Element) core of parsley (P.c.) PR1 genes; consensus sequence of elements W1 and W2 of parsley PR1-1 and PR1-2 promoters; Box W1 and W2 are the binding site of WRKY1 and WRKY2, respectively; ERE; "WA box"; One of the W boxes found in the Parsley (P.c.) WRKY1 gene promoter; Required for elicitor responsiveness; See S000310; "WC box" WB box (S000310) and WC box constitute …	Elicitor; PR1; ElRE; ELRE; ERE; W box; WRKY1; palindrome;salicylic acid; TMV	Rushton et al. (1996)
	S000037	ERELEE4	AWTTCAAA	"ERE (ethylene responsive element)" of tomato (L.e.) E4 and carnation GST1 genes; GST1 is related to senescence; Found in the 5'-LTR region of TLC1.1 retrotransposon family in Lycopersicon chilense (Tapia et al.); ERE motifs mediate ethylene-induced activation of the U3 promoter region	Ethylene; E4; GST1; senescence; ERE	Itzhaki et al. (1994)
	S000198	GT1CONSENSUS	GRWAAW	The activation mechanism of GT-1 may be achieved through direct interaction between TFIIA and GT-1; Binding of GT-1-like factors to the PR-1a promoter influences the level of SA-inducible gene expression	TFIIA; TBP; HR; SAR; TMV	Villain et al.(1996)
	S000453	GT1GMSCAM4	GAAAAA	"GT-1 motif" found in the promoter of soybean (Glycine max) CaM isoform, SCaM-4; Plays a role in pathogen- and salt-induced SCaM-4 gene expression	GT-1 box; SCaM-4	Park et al.(2004)
	S000153	LTRECOREATCOR15	CCGAC	Core of low temperature responsive element (LTRE) of cor15a gene in Arabidopsis (A.t.); ABA responsiveness; Involved in cold induction of BN115 gene from winter Brassica napus	Cold; LTRE; drought; ABA; cor15a; BN115	Baker et al.(1994)
	S000408	MYB1AT	WAACCA	MYB recognition site found in the promoters of the dehydration-responsive gene rd22 and many other genes in Arabidopsis	MYB; rd22BP1; ABA;stress	Abe et al.(2003)
	S000407	MYCCONSENSUSAT	CANNTG	MYC recognition site found in the promoters of the dehydration-responsive gene rd22 and many other genes in Arabidopsis; MYC recognition sequence in CBF3 promoter; Binding site of ICE1 (inducer of CBF expression 1) that regulates the transcription of CBF/DREB1 genes in the cold in Arabidopsis; ICE1 (Chinnusamy et al., 2004);) This sequence is also known as RRE (R response element)(Hartmann et al.…	MYC; rd22BP1; ABA; leaf; seed; stress; CBF3; cold; CBF/DREB1;CBF/DREB1;ICE1; RRE	Abe et al.(2003)
	S000409	MYB2CONSENSUSAT	YAACKG	MYB recognition site found in the promoters of the dehydration-responsive gene rd22 and many other genes in Arabidopsis dehydration-responsive gene rd22 and many other genes in Arabidopsis	MYB; rd22BP1; ABA;stress	Abe et al.(2003)
	S000443	MYB1LEPR	GTTAGTT	Tomato Pti4(ERF) regulates defence-related gene expression via GCC box and non-GCC box cis elements (Myb1(GTTAGTT), G box (CACGTG))	Pti4; ERF; PR; MYB	Chakravarthy et al.(2003)
	S000390	WBOXATNPR1	TTGAC	"W-box" found in promoter of Arabidopsis thaliana (A.t.) NPR1 gene; Located between +70 and +79 in tandem; They were recognized specifically by salicylic acid (SA)-induced WRKY DNA binding proteins	NPR1; WRKY; WRKY18; disease resistance; SA; W box	Yu et al.(2001)
	S000447	WRKY71OS	TGAC	"A core of TGAC-containing W-box" of, e.g., Amy32b promoter; Binding site of rice WRKY71, a transcriptional repressor of the gibberellin signaling pathway; Parsley WRKY proteins bind specifically to Pathogenesis-Related Class10 (PR-10) genes (Eulgem et al., 1999)	WRKY; GA; MYB; W box; TGAC; PR proteins	Zhang et al.(2004)
BnAGO7C2	S000507	ABRERATCAL	MACGYGB	"ABRE-related sequence" or "Repeated sequence motifs" identified in the upstream regions of 162 Ca(2+)-responsive upregulated genes	ABRE; calcium	Kaplan et al. (2006)
	S000024	ASF1MOTIFCAMV	TGACG	"ASF-1 binding site" in CaMV 35S promoter; ASF-1 binds to two TGACG motifs; Found in HBP-1 binding site of wheat histone H3 gene; TGACG motifs are found in many promoters and are involved in transcriptional activation of several genes by auxin and/or salicylic acid; Abiotic and biotic stress differentially stimulate "as-1 element" activity	CaMV35S; auxin; salicylic acid; SAR; SA; Disease resistance	Despres et al. (2003)
	S000493	CURECORECR	GTAC	GTAC is the core of a CuRE (copper-response element) found in Cyc6 and Cpx1 genes in Chlamydomonas; Also involved in oxygen-response of these genes;	Copper; oxygen; hypoxic	Quinn et al. (2000)
	S000292	DPBFCOREDCDC3	ACACNNG	A novel class of bZIP transcription factors, The Arabidopsis abscisic acid response gene ABI5 encodes a bZIP transcription factor; abi5 mutant have a pleiotropic defects in ABA response	ABA; bZIP; ABI5	Kim et al. (1997)
	S000142	ELRECOREPCRP1	TTGACC	ElRE (Elicitor Responsive Element) core of parsley (P.c.) PR1 genes; consensus sequence of elements W1 and W2 of parsley PR1-1 and PR1-2 promoters; Box W1 and W2 are the binding site of WRKY1 and WRKY2, respectively; ERE; "WA box"; One of the W boxes found in the Parsley (P.c.) WRKY1 gene promoter; Required for elicitor responsiveness; See S000310; "WC box" WB box (S000310) and WC box constitute …	Elicitor; PR1; ElRE; ELRE; ERE; W box; WRKY1; palindrome;salicylic acid; TMV	Rushton et al. (1996)
	S000037	ERELEE4	AWTTCAAA	"ERE (ethylene responsive element)" of tomato (L.e.) E4 and carnation GST1 genes; GST1 is related to senescence; Found in the 5'-LTR region of TLC1.1 retrotransposon family in Lycopersicon chilense (Tapia et al.); ERE motifs mediate ethylene-induced activation of the U3 promoter region	Ethylene; E4; GST1; senescence; ERE	Itzhaki et al. (1994)
	S000198	GT1CONSENSUS	GRWAAW	The activation mechanism of GT-1 may be achieved through direct interaction between TFIIA and GT-1; Binding of GT-1-like factors to the PR-1a promoter influences the level of SA-inducible gene expression	TFIIA; TBP; HR; SAR; TMV	Villain et al.(1996)
	S000453	GT1GMSCAM4	GAAAAA	"GT-1 motif" found in the promoter of soybean (Glycine max) CaM isoform, SCaM-4; Plays a role in pathogen- and salt-induced SCaM-4 gene expression	GT-1 box; SCaM-4	Park et al.(2004)
	S000465	LECPLEACS2	TAAAATAT	Core element in LeCp (tomato Cys protease) binding cis-element (from -715 to -675) in LeAcs2 gene	Cysteine protease; ethylene; xylanase; ACS	Matarasso et al.(2005)
	S000408	MYB1AT	WAACCA	MYB recognition site found in the promoters of the dehydration-responsive gene rd22 and many other genes in Arabidopsis	MYB; rd22BP1; ABA;stress	Abe et al.(2003)
	S000407	MYCCONSENSUSAT	CANNTG	MYC recognition site found in the promoters of the dehydration-responsive gene rd22 and many other genes in Arabidopsis; MYC recognition sequence in CBF3 promoter; Binding site of ICE1 (inducer of CBF expression 1) that regulates the transcription of CBF/DREB1 genes in the cold in Arabidopsis; ICE1 (Chinnusamy et al., 2004);) This sequence is also known as RRE (R response element)(Hartmann et al.…	MYC; rd22BP1; ABA; leaf; seed; stress; CBF3; cold; CBF/DREB1;CBF/DREB1;ICE1; RRE	Abe et al.(2003)
	S000409	MYB2CONSENSUSAT	YAACKG	MYB recognition site found in the promoters of the dehydration-responsive gene rd22 and many other genes in Arabidopsis dehydration-responsive gene rd22 and many other genes in Arabidopsis	MYB; rd22BP1; ABA;stress	Abe et al.(2003)
	S000174	MYCATRD22	CACATG	Binding site for MYC (rd22BP1) in Arabidopsis (A.t.) dehydration-resposive gene, rd22; MYC binding site in rd22 gene of Arabidopsis thaliana; ABA-induction	Dehydration; Water stress; ABA; MYC	Abe et al.(1997)
	S000298	PYRIMIDINEBOXHVEPB1	TTTTTTCC	"Pyrimidine box" found in the barley (H.v.) EPB-1 (cysteine proteinase) gene promoter; Located between -120 to -113; Required for GA induction	EPB; cysteine proteinase; GA; ABA; GARE; pyrimidine box	Cercos et al.(1999)
	S000391	SEBFCONSSTPR10A	YTGTCWC	Binding site of the potato silencing element binding factor (SEBF) gene found in promoter of pathogenesis-related gene (PR-10a); Located between -45 and -39; Similar to the auxin response element	PR-10a; SEBF; pathogenesis; silencing	Boyle et al.(2001)
	S000458	T/GBOXATPIN2	AACGTG	"T/G-box" found in tomato proteinase inhibitor II (pin2) and leucine aminopeptidase (LAP) genes; Involved in jasmonate (JA) induction of these genes; bHLH-Leu zipper JAMYC2 and JAMYC10 proteins specifically recognaize this motif (Boter et al.,2004)	T/G-box; JA; pin2; LAP; MYC; wounding	Boter et al.(2004)
	S000390	WBOXATNPR1	TTGAC	"W-box" found in promoter of Arabidopsis thaliana (A.t.) NPR1 gene; Located between +70 and +79 in tandem; They were recognized specifically by salicylic acid (SA)-induced WRKY DNA binding proteins	NPR1; WRKY; WRKY18; disease resistance; SA; W box	Yu et al.(2001)
	S000447	WRKY71OS	TGAC	"A core of TGAC-containing W-box" of, e.g., Amy32b promoter; Binding site of rice WRKY71, a transcriptional repressor of the gibberellin signaling pathway; Parsley WRKY proteins bind specifically to Pathogenesis-Related Class10 (PR-10) genes (Eulgem et al., 1999)	WRKY; GA; MYB; W box; TGAC; PR proteins	Zhang et al.(2004)
BnAGO8A	S000507	ABRERATCAL	MACGYGB	"ABRE-related sequence" or "Repeated sequence motifs" identified in the upstream regions of 162 Ca(2+)-responsive upregulated genes	ABRE; calcium	Kaplan et al. (2006)
	S000024	ASF1MOTIFCAMV	TGACG	"ASF-1 binding site" in CaMV 35S promoter; ASF-1 binds to two TGACG motifs; Found in HBP-1 binding site of wheat histone H3 gene; TGACG motifs are found in many promoters and are involved in transcriptional activation of several genes by auxin and/or salicylic acid; Abiotic and biotic stress differentially stimulate "as-1 element" activity	CaMV35S; auxin; salicylic acid; SAR; SA; Disease resistance	Despres et al. (2003)
	S000042	CACGTGMOTIF	CACGTG	"CACGTG motif"; "G-box"; Binding site of Arabidopsis GBF4; Tomato Pti4 (ERF) regulates defense-related gene expression via GCC box and non-GCC box cis-element Myb1(GTTAGTT) and G-box (CACGTG))	G-box; Pti4; ERF; PR	Chandrasekharan et al. (2003)
	S000501	CGCGBOXAT	VCGCGB	"CGCG box" recognized by AtSR1-6 (Arabidopsis thaliana signal-responsive genes); Multiple CGCG elements are found in signal-responsive genes); Multiple CGCG elements are found in promoters of many genes; Ca++/calmodulin binds to all AtSRs	Calmodulin	Yang et al. (2002)
	S000493	CURECORECR	GTAC	GTAC is the core of a CuRE (copper-response element) found in Cyc6 and Cpx1 genes in Chlamydomonas; Also involved in oxygen-response of these genes;	Copper; oxygen; hypoxic	Quinn et al. (2000)
	S000292	DPBFCOREDCDC3	ACACNNG	A novel class of bZIP transcription factors, The Arabidopsis abscisic acid response gene ABI5 encodes a bZIP transcription factor; abi5 mutant have a pleiotropic defects in ABA response	ABA; bZIP; ABI5	Kim et al. (1997)
	S000142	ELRECOREPCRP1	TTGACC	ElRE (Elicitor Responsive Element) core of parsley (P.c.) PR1 genes; consensus sequence of elements W1 and W2 of parsley PR1-1 and PR1-2 promoters; Box W1 and W2 are the binding site of WRKY1 and WRKY2, respectively; ERE; "WA box"; One of the W boxes found in the Parsley (P.c.) WRKY1 gene promoter; Required for elicitor responsiveness; See S000310; "WC box" WB box (S000310) and WC box constitute …	Elicitor; PR1; ElRE; ELRE; ERE; W box; WRKY1; palindrome;salicylic acid; TMV	Rushton et al. (1996)
	S000037	ERELEE4	AWTTCAAA	"ERE (ethylene responsive element)" of tomato (L.e.) E4 and carnation GST1 genes; GST1 is related to senescence; Found in the 5'-LTR region of TLC1.1 retrotransposon family in Lycopersicon chilense (Tapia et al.); ERE motifs mediate ethylene-induced activation of the U3 promoter region	Ethylene; E4; GST1; senescence; ERE	Itzhaki et al. (1994)
	S000198	GT1CONSENSUS	GRWAAW	The activation mechanism of GT-1 may be achieved through direct interaction between TFIIA and GT-1; Binding of GT-1-like factors to the PR-1a promoter influences the level of SA-inducible gene expression	TFIIA; TBP; HR; SAR; TMV	Villain et al.(1996)
	S000453	GT1GMSCAM4	GAAAAA	"GT-1 motif" found in the promoter of soybean (Glycine max) CaM isoform, SCaM-4; Plays a role in pathogen- and salt-induced SCaM-4 gene expression	GT-1 box; SCaM-4	Park et al.(2004)
	S000408	MYB1AT	WAACCA	MYB recognition site found in the promoters of the dehydration-responsive gene rd22 and many other genes in Arabidopsis	MYB; rd22BP1; ABA;stress	Abe et al.(2003)
	S000407	MYCCONSENSUSAT	CANNTG	MYC recognition site found in the promoters of the dehydration-responsive gene rd22 and many other genes in Arabidopsis; MYC recognition sequence in CBF3 promoter; Binding site of ICE1 (inducer of CBF expression 1) that regulates the transcription of CBF/DREB1 genes in the cold in Arabidopsis; ICE1 (Chinnusamy et al., 2004);) This sequence is also known as RRE (R response element)(Hartmann et al.…	MYC; rd22BP1; ABA; leaf; seed; stress; CBF3; cold; CBF/DREB1;CBF/DREB1;ICE1; RRE	Abe et al.(2003)
	S000409	MYB2CONSENSUSAT	YAACKG	MYB recognition site found in the promoters of the dehydration-responsive gene rd22 and many other genes in Arabidopsis dehydration-responsive gene rd22 and many other genes in Arabidopsis	MYB; rd22BP1; ABA;stress	Abe et al.(2003)
	S000391	SEBFCONSSTPR10A	YTGTCWC	Binding site of the potato silencing element binding factor (SEBF) gene found in promoter of pathogenesis-related gene (PR-10a); Located between -45 and -39; Similar to the auxin response element	PR-10a; SEBF; pathogenesis; silencing	Boyle et al.(2001)
	S000458	T/GBOXATPIN2	AACGTG	"T/G-box" found in tomato proteinase inhibitor II (pin2) and leucine aminopeptidase (LAP) genes; Involved in jasmonate (JA) induction of these genes; bHLH-Leu zipper JAMYC2 and JAMYC10 proteins specifically recognaize this motif (Boter et al.,2004)	T/G-box; JA; pin2; LAP; MYC; wounding	Boter et al.(2004)
	S000403	TATCCAOSAMY	TATCCA	"TATCCA" element found in alpha-amylase promoters of rice (O.s.) at positions ca.90 to 150bp upstream of the transcription start sites; Binding sites of OsMYBS1, OsMYBS2 and OsMYBS3 which mediate sugar and hormone regulation of alpha-amylase gene expression	Apha-amylase; MYB proteins; gibberellin; GA; sugar starvation	Lu et al.(2002)
	S000390	WBOXATNPR1	TTGAC	"W-box" found in promoter of Arabidopsis thaliana (A.t.) NPR1 gene; Located between +70 and +79 in tandem; They were recognized specifically by salicylic acid (SA)-induced WRKY DNA binding proteins	NPR1; WRKY; WRKY18; disease resistance; SA; W box	Yu et al.(2001)
	S000447	WRKY71OS	TGAC	"A core of TGAC-containing W-box" of, e.g., Amy32b promoter; Binding site of rice WRKY71, a transcriptional repressor of the gibberellin signaling pathway; Parsley WRKY proteins bind specifically to Pathogenesis-Related Class10 (PR-10) genes (Eulgem et al., 1999)	WRKY; GA; MYB; W box; TGAC; PR proteins	Zhang et al.(2004)
BnAGO9A1	S000024	ASF1MOTIFCAMV	TGACG	"ASF-1 binding site" in CaMV 35S promoter; ASF-1 binds to two TGACG motifs; Found in HBP-1 binding site of wheat histone H3 gene; TGACG motifs are found in many promoters and are involved in transcriptional activation of several genes by auxin and/or salicylic acid; Abiotic and biotic stress differentially stimulate "as-1 element" activity	CaMV35S; auxin; salicylic acid; SAR; SA; Disease resistance	Despres et al. (2003)
	S000493	CURECORECR	GTAC	GTAC is the core of a CuRE (copper-response element) found in Cyc6 and Cpx1 genes in Chlamydomonas; Also involved in oxygen-response of these genes;	Copper; oxygen; hypoxic	Quinn et al. (2000)
	S000292	DPBFCOREDCDC3	ACACNNG	A novel class of bZIP transcription factors, The Arabidopsis abscisic acid response gene ABI5 encodes a bZIP transcription factor; abi5 mutant have a pleiotropic defects in ABA response	ABA; bZIP; ABI5	Kim et al. (1997)
	S000142	ELRECOREPCRP1	TTGACC	ElRE (Elicitor Responsive Element) core of parsley (P.c.) PR1 genes; consensus sequence of elements W1 and W2 of parsley PR1-1 and PR1-2 promoters; Box W1 and W2 are the binding site of WRKY1 and WRKY2, respectively; ERE; "WA box"; One of the W boxes found in the Parsley (P.c.) WRKY1 gene promoter; Required for elicitor responsiveness; See S000310; "WC box" WB box (S000310) and WC box constitute …	Elicitor; PR1; ElRE; ELRE; ERE; W box; WRKY1; palindrome;salicylic acid; TMV	Rushton et al. (1996)
	S000037	ERELEE4	AWTTCAAA	"ERE (ethylene responsive element)" of tomato (L.e.) E4 and carnation GST1 genes; GST1 is related to senescence; Found in the 5'-LTR region of TLC1.1 retrotransposon family in Lycopersicon chilense (Tapia et al.); ERE motifs mediate ethylene-induced activation of the U3 promoter region	Ethylene; E4; GST1; senescence; ERE	Itzhaki et al. (1994)
	S000198	GT1CONSENSUS	GRWAAW	The activation mechanism of GT-1 may be achieved through direct interaction between TFIIA and GT-1; Binding of GT-1-like factors to the PR-1a promoter influences the level of SA-inducible gene expression	TFIIA; TBP; HR; SAR; TMV	Villain et al.(1996)
	S000453	GT1GMSCAM4	GAAAAA	"GT-1 motif" found in the promoter of soybean (Glycine max) CaM isoform, SCaM-4; Plays a role in pathogen- and salt-induced SCaM-4 gene expression	GT-1 box; SCaM-4	Park et al.(2004)
	S000465	LECPLEACS2	TAAAATAT	Core element in LeCp (tomato Cys protease) binding cis-element (from -715 to -675) in LeAcs2 gene	Cysteine protease; ethylene; xylanase; ACS	Matarasso et al.(2005)
	S000408	MYB1AT	WAACCA	MYB recognition site found in the promoters of the dehydration-responsive gene rd22 and many other genes in Arabidopsis	MYB; rd22BP1; ABA;stress	Abe et al.(2003)
	S000407	MYCCONSENSUSAT	CANNTG	MYC recognition site found in the promoters of the dehydration-responsive gene rd22 and many other genes in Arabidopsis; MYC recognition sequence in CBF3 promoter; Binding site of ICE1 (inducer of CBF expression 1) that regulates the transcription of CBF/DREB1 genes in the cold in Arabidopsis; ICE1 (Chinnusamy et al., 2004);) This sequence is also known as RRE (R response element)(Hartmann et al.…	MYC; rd22BP1; ABA; leaf; seed; stress; CBF3; cold; CBF/DREB1;CBF/DREB1;ICE1; RRE	Abe et al.(2003)
	S000409	MYB2CONSENSUSAT	YAACKG	MYB recognition site found in the promoters of the dehydration-responsive gene rd22 and many other genes in Arabidopsis dehydration-responsive gene rd22 and many other genes in Arabidopsis	MYB; rd22BP1; ABA;stress	Abe et al.(2003)
	S000174	MYCATRD22	CACATG	Binding site for MYC (rd22BP1) in Arabidopsis (A.t.) dehydration-resposive gene, rd22; MYC binding site in rd22 gene of Arabidopsis thaliana; ABA-induction	Dehydration; Water stress; ABA; MYC	Abe et al.(1997)
	S000403	TATCCAOSAMY	TATCCA	"TATCCA" element found in alpha-amylase promoters of rice (O.s.) at positions ca.90 to 150bp upstream of the transcription start sites; Binding sites of OsMYBS1, OsMYBS2 and OsMYBS3 which mediate sugar and hormone regulation of alpha-amylase gene expression	Apha-amylase; MYB proteins; gibberellin; GA; sugar starvation	Lu et al.(2002)
	S000390	WBOXATNPR1	TTGAC	"W-box" found in promoter of Arabidopsis thaliana (A.t.) NPR1 gene; Located between +70 and +79 in tandem; They were recognized specifically by salicylic acid (SA)-induced WRKY DNA binding proteins	NPR1; WRKY; WRKY18; disease resistance; SA; W box	Yu et al.(2001)
	S000447	WRKY71OS	TGAC	"A core of TGAC-containing W-box" of, e.g., Amy32b promoter; Binding site of rice WRKY71, a transcriptional repressor of the gibberellin signaling pathway; Parsley WRKY proteins bind specifically to Pathogenesis-Related Class10 (PR-10) genes (Eulgem et al., 1999)	WRKY; GA; MYB; W box; TGAC; PR proteins	Zhang et al.(2004)
BnAGO9A2	S000024	ASF1MOTIFCAMV	TGACG	"ASF-1 binding site" in CaMV 35S promoter; ASF-1 binds to two TGACG motifs; Found in HBP-1 binding site of wheat histone H3 gene; TGACG motifs are found in many promoters and are involved in transcriptional activation of several genes by auxin and/or salicylic acid; Abiotic and biotic stress differentially stimulate "as-1 element" activity	CaMV35S; auxin; salicylic acid; SAR; SA; Disease resistance	Despres et al. (2003)
	S000493	CURECORECR	GTAC	GTAC is the core of a CuRE (copper-response element) found in Cyc6 and Cpx1 genes in Chlamydomonas; Also involved in oxygen-response of these genes;	Copper; oxygen; hypoxic	Quinn et al. (2000)
	S000292	DPBFCOREDCDC3	ACACNNG	A novel class of bZIP transcription factors, The Arabidopsis abscisic acid response gene ABI5 encodes a bZIP transcription factor; abi5 mutant have a pleiotropic defects in ABA response	ABA; bZIP; ABI5	Kim et al. (1997)
	S000142	ELRECOREPCRP1	TTGACC	ElRE (Elicitor Responsive Element) core of parsley (P.c.) PR1 genes; consensus sequence of elements W1 and W2 of parsley PR1-1 and PR1-2 promoters; Box W1 and W2 are the binding site of WRKY1 and WRKY2, respectively; ERE; "WA box"; One of the W boxes found in the Parsley (P.c.) WRKY1 gene promoter; Required for elicitor responsiveness; See S000310; "WC box" WB box (S000310) and WC box constitute …	Elicitor; PR1; ElRE; ELRE; ERE; W box; WRKY1; palindrome;salicylic acid; TMV	Rushton et al. (1996)
	S000198	GT1CONSENSUS	GRWAAW	The activation mechanism of GT-1 may be achieved through direct interaction between TFIIA and GT-1; Binding of GT-1-like factors to the PR-1a promoter influences the level of SA-inducible gene expression	TFIIA; TBP; HR; SAR; TMV	Villain et al.(1996)
	S000453	GT1GMSCAM4	GAAAAA	"GT-1 motif" found in the promoter of soybean (Glycine max) CaM isoform, SCaM-4; Plays a role in pathogen- and salt-induced SCaM-4 gene expression	GT-1 box; SCaM-4	Park et al.(2004)
	S000465	LECPLEACS2	TAAAATAT	Core element in LeCp (tomato Cys protease) binding cis-element (from -715 to -675) in LeAcs2 gene	Cysteine protease; ethylene; xylanase; ACS	Matarasso et al.(2005)
	S000408	MYB1AT	WAACCA	MYB recognition site found in the promoters of the dehydration-responsive gene rd22 and many other genes in Arabidopsis	MYB; rd22BP1; ABA;stress	Abe et al.(2003)
	S000407	MYCCONSENSUSAT	CANNTG	MYC recognition site found in the promoters of the dehydration-responsive gene rd22 and many other genes in Arabidopsis; MYC recognition sequence in CBF3 promoter; Binding site of ICE1 (inducer of CBF expression 1) that regulates the transcription of CBF/DREB1 genes in the cold in Arabidopsis; ICE1 (Chinnusamy et al., 2004);) This sequence is also known as RRE (R response element)(Hartmann et al.…	MYC; rd22BP1; ABA; leaf; seed; stress; CBF3; cold; CBF/DREB1;CBF/DREB1;ICE1; RRE	Abe et al.(2003)
	S000409	MYB2CONSENSUSAT	YAACKG	MYB recognition site found in the promoters of the dehydration-responsive gene rd22 and many other genes in Arabidopsis dehydration-responsive gene rd22 and many other genes in Arabidopsis	MYB; rd22BP1; ABA;stress	Abe et al.(2003)
	S000174	MYCATRD22	CACATG	Binding site for MYC (rd22BP1) in Arabidopsis (A.t.) dehydration-resposive gene, rd22; MYC binding site in rd22 gene of Arabidopsis thaliana; ABA-induction	Dehydration; Water stress; ABA; MYC	Abe et al.(1997)
	S000403	TATCCAOSAMY	TATCCA	"TATCCA" element found in alpha-amylase promoters of rice (O.s.) at positions ca.90 to 150bp upstream of the transcription start sites; Binding sites of OsMYBS1, OsMYBS2 and OsMYBS3 which mediate sugar and hormone regulation of alpha-amylase gene expression	Apha-amylase; MYB proteins; gibberellin; GA; sugar starvation	Lu et al.(2002)
	S000390	WBOXATNPR1	TTGAC	"W-box" found in promoter of Arabidopsis thaliana (A.t.) NPR1 gene; Located between +70 and +79 in tandem; They were recognized specifically by salicylic acid (SA)-induced WRKY DNA binding proteins	NPR1; WRKY; WRKY18; disease resistance; SA; W box	Yu et al.(2001)
	S000447	WRKY71OS	TGAC	"A core of TGAC-containing W-box" of, e.g., Amy32b promoter; Binding site of rice WRKY71, a transcriptional repressor of the gibberellin signaling pathway; Parsley WRKY proteins bind specifically to Pathogenesis-Related Class10 (PR-10) genes (Eulgem et al., 1999)	WRKY; GA; MYB; W box; TGAC; PR proteins	Zhang et al.(2004)
BnAGO9C1	S000024	ASF1MOTIFCAMV	TGACG	"ASF-1 binding site" in CaMV 35S promoter; ASF-1 binds to two TGACG motifs; Found in HBP-1 binding site of wheat histone H3 gene; TGACG motifs are found in many promoters and are involved in transcriptional activation of several genes by auxin and/or salicylic acid; Abiotic and biotic stress differentially stimulate "as-1 element" activity	CaMV35S; auxin; salicylic acid; SAR; SA; Disease resistance	Despres et al. (2003)
	S000493	CURECORECR	GTAC	GTAC is the core of a CuRE (copper-response element) found in Cyc6 and Cpx1 genes in Chlamydomonas; Also involved in oxygen-response of these genes;	Copper; oxygen; hypoxic	Quinn et al. (2000)
	S000198	GT1CONSENSUS	GRWAAW	The activation mechanism of GT-1 may be achieved through direct interaction between TFIIA and GT-1; Binding of GT-1-like factors to the PR-1a promoter influences the level of SA-inducible gene expression	TFIIA; TBP; HR; SAR; TMV	Villain et al.(1996)
	S000453	GT1GMSCAM4	GAAAAA	"GT-1 motif" found in the promoter of soybean (Glycine max) CaM isoform, SCaM-4; Plays a role in pathogen- and salt-induced SCaM-4 gene expression	GT-1 box; SCaM-4	Park et al.(2004)
	S000465	LECPLEACS2	TAAAATAT	Core element in LeCp (tomato Cys protease) binding cis-element (from -715 to -675) in LeAcs2 gene	Cysteine protease; ethylene; xylanase; ACS	Matarasso et al.(2005)
	S000408	MYB1AT	WAACCA	MYB recognition site found in the promoters of the dehydration-responsive gene rd22 and many other genes in Arabidopsis	MYB; rd22BP1; ABA;stress	Abe et al.(2003)
	S000407	MYCCONSENSUSAT	CANNTG	MYC recognition site found in the promoters of the dehydration-responsive gene rd22 and many other genes in Arabidopsis; MYC recognition sequence in CBF3 promoter; Binding site of ICE1 (inducer of CBF expression 1) that regulates the transcription of CBF/DREB1 genes in the cold in Arabidopsis; ICE1 (Chinnusamy et al., 2004);) This sequence is also known as RRE (R response element)(Hartmann et al.…	MYC; rd22BP1; ABA; leaf; seed; stress; CBF3; cold; CBF/DREB1;CBF/DREB1;ICE1; RRE	Abe et al.(2003)
	S000409	MYB2CONSENSUSAT	YAACKG	MYB recognition site found in the promoters of the dehydration-responsive gene rd22 and many other genes in Arabidopsis dehydration-responsive gene rd22 and many other genes in Arabidopsis	MYB; rd22BP1; ABA;stress	Abe et al.(2003)
	S000403	TATCCAOSAMY	TATCCA	"TATCCA" element found in alpha-amylase promoters of rice (O.s.) at positions ca.90 to 150bp upstream of the transcription start sites; Binding sites of OsMYBS1, OsMYBS2 and OsMYBS3 which mediate sugar and hormone regulation of alpha-amylase gene expression	Apha-amylase; MYB proteins; gibberellin; GA; sugar starvation	Lu et al.(2002)
	S000390	WBOXATNPR1	TTGAC	"W-box" found in promoter of Arabidopsis thaliana (A.t.) NPR1 gene; Located between +70 and +79 in tandem; They were recognized specifically by salicylic acid (SA)-induced WRKY DNA binding proteins	NPR1; WRKY; WRKY18; disease resistance; SA; W box	Yu et al.(2001)
	S000447	WRKY71OS	TGAC	"A core of TGAC-containing W-box" of, e.g., Amy32b promoter; Binding site of rice WRKY71, a transcriptional repressor of the gibberellin signaling pathway; Parsley WRKY proteins bind specifically to Pathogenesis-Related Class10 (PR-10) genes (Eulgem et al., 1999)	WRKY; GA; MYB; W box; TGAC; PR proteins	Zhang et al.(2004)
BnAGO9C2	S000507	ABRERATCAL	MACGYGB	"ABRE-related sequence" or "Repeated sequence motifs" identified in the upstream regions of 162 Ca(2+)-responsive upregulated genes	ABRE; calcium	Kaplan et al. (2006)
	S000024	ASF1MOTIFCAMV	TGACG	"ASF-1 binding site" in CaMV 35S promoter; ASF-1 binds to two TGACG motifs; Found in HBP-1 binding site of wheat histone H3 gene; TGACG motifs are found in many promoters and are involved in transcriptional activation of several genes by auxin and/or salicylic acid; Abiotic and biotic stress differentially stimulate "as-1 element" activity	CaMV35S; auxin; salicylic acid; SAR; SA; Disease resistance	Despres et al. (2003)
	S000501	CGCGBOXAT	VCGCGB	"CGCG box" recognized by AtSR1-6 (Arabidopsis thaliana signal-responsive genes); Multiple CGCG elements are found in signal-responsive genes); Multiple CGCG elements are found in promoters of many genes; Ca++/calmodulin binds to all AtSRs	Calmodulin	Yang et al. (2002)
	S000493	CURECORECR	GTAC	GTAC is the core of a CuRE (copper-response element) found in Cyc6 and Cpx1 genes in Chlamydomonas; Also involved in oxygen-response of these genes;	Copper; oxygen; hypoxic	Quinn et al. (2000)
	S000198	GT1CONSENSUS	GRWAAW	The activation mechanism of GT-1 may be achieved through direct interaction between TFIIA and GT-1; Binding of GT-1-like factors to the PR-1a promoter influences the level of SA-inducible gene expression	TFIIA; TBP; HR; SAR; TMV	Villain et al.(1996)
	S000453	GT1GMSCAM4	GAAAAA	"GT-1 motif" found in the promoter of soybean (Glycine max) CaM isoform, SCaM-4; Plays a role in pathogen- and salt-induced SCaM-4 gene expression	GT-1 box; SCaM-4	Park et al.(2004)
	S000408	MYB1AT	WAACCA	MYB recognition site found in the promoters of the dehydration-responsive gene rd22 and many other genes in Arabidopsis	MYB; rd22BP1; ABA;stress	Abe et al.(2003)
	S000407	MYCCONSENSUSAT	CANNTG	MYC recognition site found in the promoters of the dehydration-responsive gene rd22 and many other genes in Arabidopsis; MYC recognition sequence in CBF3 promoter; Binding site of ICE1 (inducer of CBF expression 1) that regulates the transcription of CBF/DREB1 genes in the cold in Arabidopsis; ICE1 (Chinnusamy et al., 2004);) This sequence is also known as RRE (R response element)(Hartmann et al.…	MYC; rd22BP1; ABA; leaf; seed; stress; CBF3; cold; CBF/DREB1;CBF/DREB1;ICE1; RRE	Abe et al.(2003)
	S000409	MYB2CONSENSUSAT	YAACKG	MYB recognition site found in the promoters of the dehydration-responsive gene rd22 and many other genes in Arabidopsis dehydration-responsive gene rd22 and many other genes in Arabidopsis	MYB; rd22BP1; ABA;stress	Abe et al.(2003)
	S000174	MYCATRD22	CACATG	Binding site for MYC (rd22BP1) in Arabidopsis (A.t.) dehydration-resposive gene, rd22; MYC binding site in rd22 gene of Arabidopsis thaliana; ABA-induction	Dehydration; Water stress; ABA; MYC	Abe et al.(1997)
	S000403	TATCCAOSAMY	TATCCA	"TATCCA" element found in alpha-amylase promoters of rice (O.s.) at positions ca.90 to 150bp upstream of the transcription start sites; Binding sites of OsMYBS1, OsMYBS2 and OsMYBS3 which mediate sugar and hormone regulation of alpha-amylase gene expression	Apha-amylase; MYB proteins; gibberellin; GA; sugar starvation	Lu et al.(2002)
	S000447	WRKY71OS	TGAC	"A core of TGAC-containing W-box" of, e.g., Amy32b promoter; Binding site of rice WRKY71, a transcriptional repressor of the gibberellin signaling pathway; Parsley WRKY proteins bind specifically to Pathogenesis-Related Class10 (PR-10) genes (Eulgem et al., 1999)	WRKY; GA; MYB; W box; TGAC; PR proteins	Zhang et al.(2004)
BnAGO9C3	S000507	ABRERATCAL	MACGYGB	"ABRE-related sequence" or "Repeated sequence motifs" identified in the upstream regions of 162 Ca(2+)-responsive upregulated genes	ABRE; calcium	Kaplan et al. (2006)
	S000024	ASF1MOTIFCAMV	TGACG	"ASF-1 binding site" in CaMV 35S promoter; ASF-1 binds to two TGACG motifs; Found in HBP-1 binding site of wheat histone H3 gene; TGACG motifs are found in many promoters and are involved in transcriptional activation of several genes by auxin and/or salicylic acid; Abiotic and biotic stress differentially stimulate "as-1 element" activity	CaMV35S; auxin; salicylic acid; SAR; SA; Disease resistance	Despres et al. (2003)
	S000493	CURECORECR	GTAC	GTAC is the core of a CuRE (copper-response element) found in Cyc6 and Cpx1 genes in Chlamydomonas; Also involved in oxygen-response of these genes;	Copper; oxygen; hypoxic	Quinn et al. (2000)
	S000142	ELRECOREPCRP1	TTGACC	ElRE (Elicitor Responsive Element) core of parsley (P.c.) PR1 genes; consensus sequence of elements W1 and W2 of parsley PR1-1 and PR1-2 promoters; Box W1 and W2 are the binding site of WRKY1 and WRKY2, respectively; ERE; "WA box"; One of the W boxes found in the Parsley (P.c.) WRKY1 gene promoter; Required for elicitor responsiveness; See S000310; "WC box" WB box (S000310) and WC box constitute …	Elicitor; PR1; ElRE; ELRE; ERE; W box; WRKY1; palindrome;salicylic acid; TMV	Rushton et al. (1996)
	S000037	ERELEE4	AWTTCAAA	"ERE (ethylene responsive element)" of tomato (L.e.) E4 and carnation GST1 genes; GST1 is related to senescence; Found in the 5'-LTR region of TLC1.1 retrotransposon family in Lycopersicon chilense (Tapia et al.); ERE motifs mediate ethylene-induced activation of the U3 promoter region	Ethylene; E4; GST1; senescence; ERE	Itzhaki et al. (1994)
	S000198	GT1CONSENSUS	GRWAAW	The activation mechanism of GT-1 may be achieved through direct interaction between TFIIA and GT-1; Binding of GT-1-like factors to the PR-1a promoter influences the level of SA-inducible gene expression	TFIIA; TBP; HR; SAR; TMV	Villain et al.(1996)
	S000453	GT1GMSCAM4	GAAAAA	"GT-1 motif" found in the promoter of soybean (Glycine max) CaM isoform, SCaM-4; Plays a role in pathogen- and salt-induced SCaM-4 gene expression	GT-1 box; SCaM-4	Park et al.(2004)
	S000408	MYB1AT	WAACCA	MYB recognition site found in the promoters of the dehydration-responsive gene rd22 and many other genes in Arabidopsis	MYB; rd22BP1; ABA;stress	Abe et al.(2003)
	S000443	MYB1LEPR	GTTAGTT	Tomato Pti4(ERF) regulates defence-related gene expression via GCC box and non-GCC box cis elements (Myb1(GTTAGTT), G box (CACGTG))	Pti4; ERF; PR; MYB	Chakravarthy et al.(2003)
	S000407	MYCCONSENSUSAT	CANNTG	MYC recognition site found in the promoters of the dehydration-responsive gene rd22 and many other genes in Arabidopsis; MYC recognition sequence in CBF3 promoter; Binding site of ICE1 (inducer of CBF expression 1) that regulates the transcription of CBF/DREB1 genes in the cold in Arabidopsis; ICE1 (Chinnusamy et al., 2004);) This sequence is also known as RRE (R response element)(Hartmann et al.…	MYC; rd22BP1; ABA; leaf; seed; stress; CBF3; cold; CBF/DREB1;CBF/DREB1;ICE1; RRE	Abe et al.(2003)
	S000409	MYB2CONSENSUSAT	YAACKG	MYB recognition site found in the promoters of the dehydration-responsive gene rd22 and many other genes in Arabidopsis dehydration-responsive gene rd22 and many other genes in Arabidopsis	MYB; rd22BP1; ABA;stress	Abe et al.(2003)
	S000391	SEBFCONSSTPR10A	YTGTCWC	Binding site of the potato silencing element binding factor (SEBF) gene found in promoter of pathogenesis-related gene (PR-10a); Located between -45 and -39; Similar to the auxin response element	PR-10a; SEBF; pathogenesis; silencing	Boyle et al.(2001)
	S000458	T/GBOXATPIN2	AACGTG	"T/G-box" found in tomato proteinase inhibitor II (pin2) and leucine aminopeptidase (LAP) genes; Involved in jasmonate (JA) induction of these genes; bHLH-Leu zipper JAMYC2 and JAMYC10 proteins specifically recognaize this motif (Boter et al.,2004)	T/G-box; JA; pin2; LAP; MYC; wounding	Boter et al.(2004)
	S000390	WBOXATNPR1	TTGAC	"W-box" found in promoter of Arabidopsis thaliana (A.t.) NPR1 gene; Located between +70 and +79 in tandem; They were recognized specifically by salicylic acid (SA)-induced WRKY DNA binding proteins	NPR1; WRKY; WRKY18; disease resistance; SA; W box	Yu et al.(2001)
	S000447	WRKY71OS	TGAC	"A core of TGAC-containing W-box" of, e.g., Amy32b promoter; Binding site of rice WRKY71, a transcriptional repressor of the gibberellin signaling pathway; Parsley WRKY proteins bind specifically to Pathogenesis-Related Class10 (PR-10) genes (Eulgem et al., 1999)	WRKY; GA; MYB; W box; TGAC; PR proteins	Zhang et al.(2004)
BnAGO10A	S000507	ABRERATCAL	MACGYGB	"ABRE-related sequence" or "Repeated sequence motifs" identified in the upstream regions of 162 Ca(2+)-responsive upregulated genes	ABRE; calcium	Kaplan et al. (2006)
	S000024	ASF1MOTIFCAMV	TGACG	"ASF-1 binding site" in CaMV 35S promoter; ASF-1 binds to two TGACG motifs; Found in HBP-1 binding site of wheat histone H3 gene; TGACG motifs are found in many promoters and are involved in transcriptional activation of several genes by auxin and/or salicylic acid; Abiotic and biotic stress differentially stimulate "as-1 element" activity	CaMV35S; auxin; salicylic acid; SAR; SA; Disease resistance	Despres et al. (2003)
	S000042	CACGTGMOTIF	CACGTG	"CACGTG motif"; "G-box"; Binding site of Arabidopsis GBF4; Tomato Pti4 (ERF) regulates defense-related gene expression via GCC box and non-GCC box cis-element Myb1(GTTAGTT) and G-box (CACGTG))	G-box; Pti4; ERF; PR	Chandrasekharan et al. (2003)
	S000493	CURECORECR	GTAC	GTAC is the core of a CuRE (copper-response element) found in Cyc6 and Cpx1 genes in Chlamydomonas; Also involved in oxygen-response of these genes	Copper; oxygen; hypoxic	Quinn et al. (2000)
	S000292	DPBFCOREDCDC3	ACACNNG	A novel class of bZIP transcription factors, The Arabidopsis abscisic acid response gene ABI5 encodes a bZIP transcription factor; abi5 mutant have a pleiotropic defects in ABA response	ABA; bZIP; ABI5	Kim et al. (1997)
	S000037	ERELEE4	AWTTCAAA	"ERE (ethylene responsive element)" of tomato (L.e.) E4 and carnation GST1 genes; GST1 is related to senescence; Found in the 5'-LTR region of TLC1.1 retrotransposon family in Lycopersicon chilense (Tapia et al.); ERE motifs mediate ethylene-induced activation of the U3 promoter region	Ethylene; E4; GST1; senescence; ERE	Itzhaki et al. (1994)
	S000198	GT1CONSENSUS	GRWAAW	The activation mechanism of GT-1 may be achieved through direct interaction between TFIIA and GT-1; Binding of GT-1-like factors to the PR-1a promoter influences the level of SA-inducible gene expression	TFIIA; TBP; HR; SAR; TMV	Villain et al.(1996)
	S000453	GT1GMSCAM4	GAAAAA	"GT-1 motif" found in the promoter of soybean (Glycine max) CaM isoform, SCaM-4; Plays a role in pathogen- and salt-induced SCaM-4 gene expression	GT-1 box; SCaM-4	Park et al.(2004)
	S000408	MYB1AT	WAACCA	MYB recognition site found in the promoters of the dehydration-responsive gene rd22 and many other genes in Arabidopsis	MYB; rd22BP1; ABA;stress	Abe et al.(2003)
	S000407	MYCCONSENSUSAT	CANNTG	MYC recognition site found in the promoters of the dehydration-responsive gene rd22 and many other genes in Arabidopsis; MYC recognition sequence in CBF3 promoter; Binding site of ICE1 (inducer of CBF expression 1) that regulates the transcription of CBF/DREB1 genes in the cold in Arabidopsis; ICE1 (Chinnusamy et al., 2004);) This sequence is also known as RRE (R response element)(Hartmann et al.…	MYC; rd22BP1; ABA; leaf; seed; stress; CBF3; cold; CBF/DREB1;CBF/DREB1;ICE1; RRE	Abe et al.(2003)
	S000409	MYB2CONSENSUSAT	YAACKG	MYB recognition site found in the promoters of the dehydration-responsive gene rd22 and many other genes in Arabidopsis dehydration-responsive gene rd22 and many other genes in Arabidopsis	MYB; rd22BP1; ABA;stress	Abe et al.(2003)
	S000391	SEBFCONSSTPR10A	YTGTCWC	Binding site of the potato silencing element binding factor (SEBF) gene found in promoter of pathogenesis-related gene (PR-10a); Located between -45 and -39; Similar to the auxin response element	PR-10a; SEBF; pathogenesis; silencing	Boyle et al.(2001)
	S000403	TATCCAOSAMY	TATCCA	"TATCCA" element found in alpha-amylase promoters of rice (O.s.) at positions ca.90 to 150bp upstream of the transcription start sites; Binding sites of OsMYBS1, OsMYBS2 and OsMYBS3 which mediate sugar and hormone regulation of alpha-amylase gene expression	Apha-amylase; MYB proteins; gibberellin; GA; sugar starvation	Lu et al.(2002)
	S000447	WRKY71OS	TGAC	"A core of TGAC-containing W-box" of, e.g., Amy32b promoter; Binding site of rice WRKY71, a transcriptional repressor of the gibberellin signaling pathway; Parsley WRKY proteins bind specifically to Pathogenesis-Related Class10 (PR-10) genes (Eulgem et al., 1999)	WRKY; GA; MYB; W box; TGAC; PR proteins	Zhang et al.(2004)
BnAGO10C	S000507	ABRERATCAL	MACGYGB	"ABRE-related sequence" or "Repeated sequence motifs" identified in the upstream regions of 162 Ca(2+)-responsive upregulated genes	ABRE; calcium	Kaplan et al. (2006)
	S000024	ASF1MOTIFCAMV	TGACG	"ASF-1 binding site" in CaMV 35S promoter; ASF-1 binds to two TGACG motifs; Found in HBP-1 binding site of wheat histone H3 gene; TGACG motifs are found in many promoters and are involved in transcriptional activation of several genes by auxin and/or salicylic acid; Abiotic and biotic stress differentially stimulate "as-1 element" activity	CaMV35S; auxin; salicylic acid; SAR; SA; Disease resistance	Despres et al. (2003)
	S000042	CACGTGMOTIF	CACGTG	"CACGTG motif"; "G-box"; Binding site of Arabidopsis GBF4; Tomato Pti4 (ERF) regulates defense-related gene expression via GCC box and non-GCC box cis-element Myb1(GTTAGTT) and G-box (CACGTG))	G-box; Pti4; ERF; PR	Chandrasekharan et al. (2003)
	S000493	CURECORECR	GTAC	GTAC is the core of a CuRE (copper-response element) found in Cyc6 and Cpx1 genes in Chlamydomonas; Also involved in oxygen-response of these genes;	Copper; oxygen; hypoxic	Quinn et al. (2000)
	S000292	DPBFCOREDCDC3	ACACNNG	A novel class of bZIP transcription factors, The Arabidopsis abscisic acid response gene ABI5 encodes a bZIP transcription factor; abi5 mutant have a pleiotropic defects in ABA response	ABA; bZIP; ABI5	Kim et al. (1997)
	S000037	ERELEE4	AWTTCAAA	"ERE (ethylene responsive element)" of tomato (L.e.) E4 and carnation GST1 genes; GST1 is related to senescence; Found in the 5'-LTR region of TLC1.1 retrotransposon family in Lycopersicon chilense (Tapia et al.); ERE motifs mediate ethylene-induced activation of the U3 promoter region	Ethylene; E4; GST1; senescence; ERE	Itzhaki et al. (1994)
	S000198	GT1CONSENSUS	GRWAAW	The activation mechanism of GT-1 may be achieved through direct interaction between TFIIA and GT-1; Binding of GT-1-like factors to the PR-1a promoter influences the level of SA-inducible gene expression	TFIIA; TBP; HR; SAR; TMV	Villain et al.(1996)
	S000453	GT1GMSCAM4	GAAAAA	"GT-1 motif" found in the promoter of soybean (Glycine max) CaM isoform, SCaM-4; Plays a role in pathogen- and salt-induced SCaM-4 gene expression	GT-1 box; SCaM-4	Park et al.(2004)
	S000408	MYB1AT	WAACCA	MYB recognition site found in the promoters of the dehydration-responsive gene rd22 and many other genes in Arabidopsis	MYB; rd22BP1; ABA;stress	Abe et al.(2003)
	S000407	MYCCONSENSUSAT	CANNTG	MYC recognition site found in the promoters of the dehydration-responsive gene rd22 and many other genes in Arabidopsis; MYC recognition sequence in CBF3 promoter; Binding site of ICE1 (inducer of CBF expression 1) that regulates the transcription of CBF/DREB1 genes in the cold in Arabidopsis; ICE1 (Chinnusamy et al., 2004);) This sequence is also known as RRE (R response element)(Hartmann et al.…	MYC; rd22BP1; ABA; leaf; seed; stress; CBF3; cold; CBF/DREB1;CBF/DREB1;ICE1; RRE	Abe et al.(2003)
	S000391	SEBFCONSSTPR10A	YTGTCWC	Binding site of the potato silencing element binding factor (SEBF) gene found in promoter of pathogenesis-related gene (PR-10a); Located between -45 and -39; Similar to the auxin response element	PR-10a; SEBF; pathogenesis; silencing	Boyle et al.(2001)
	S000403	TATCCAOSAMY	TATCCA	"TATCCA" element found in alpha-amylase promoters of rice (O.s.) at positions ca.90 to 150bp upstream of the transcription start sites; Binding sites of OsMYBS1, OsMYBS2 and OsMYBS3 which mediate sugar and hormone regulation of alpha-amylase gene expression	Apha-amylase; MYB proteins; gibberellin; GA; sugar starvation	Lu et al.(2002)
	S000447	WRKY71OS	TGAC	"A core of TGAC-containing W-box" of, e.g., Amy32b promoter; Binding site of rice WRKY71, a transcriptional repressor of the gibberellin signaling pathway; Parsley WRKY proteins bind specifically to Pathogenesis-Related Class10 (PR-10) genes (Eulgem et al., 1999)	WRKY; GA; MYB; W box; TGAC; PR proteins	Zhang et al.(2004)
BnRDR1A	S000024	ASF1MOTIFCAMV	TGACG	"ASF-1 binding site" in CaMV 35S promoter; ASF-1 binds to two TGACG motifs; Found in HBP-1 binding site of wheat histone H3 gene; TGACG motifs are found in many promoters and are involved in transcriptional activation of several genes by auxin and/or salicylic acid; Abiotic and biotic stress differentially stimulate "as-1 element" activity	CaMV35S; auxin; salicylic acid; SAR; SA; Disease resistance	Despres et al. (2003)
	S000142	ELRECOREPCRP1	TTGACC	ElRE (Elicitor Responsive Element) core of parsley (P.c.) PR1 genes; consensus sequence of elements W1 and W2 of parsley PR1-1 and PR1-2 promoters; Box W1 and W2 are the binding site of WRKY1 and WRKY2, respectively; ERE; "WA box"; One of the W boxes found in the Parsley (P.c.) WRKY1 gene promoter; Required for elicitor responsiveness; See S000310; "WC box" WB box (S000310) and WC box constitute …	Elicitor; PR1; ElRE; ELRE; ERE; W box; WRKY1; palindrome;salicylic acid; TMV	Rushton et al. (1996)
	S000198	GT1CONSENSUS	GRWAAW	The activation mechanism of GT-1 may be achieved through direct interaction between TFIIA and GT-1; Binding of GT-1-like factors to the PR-1a promoter influences the level of SA-inducible gene expression	TFIIA; TBP; HR; SAR; TMV	Villain et al.(1996)
	S000453	GT1GMSCAM4	GAAAAA	"GT-1 motif" found in the promoter of soybean (Glycine max) CaM isoform, SCaM-4; Plays a role in pathogen- and salt-induced SCaM-4 gene expression	GT-1 box; SCaM-4	Park et al.(2004)
	S000465	LECPLEACS2	TAAAATAT	Core element in LeCp (tomato Cys protease) binding cis-element (from -715 to -675) in LeAcs2 gene	Cysteine protease; ethylene; xylanase; ACS	Matarasso et al.(2005)
	S000408	MYB1AT	WAACCA	MYB recognition site found in the promoters of the dehydration-responsive gene rd22 and many other genes in Arabidopsis	MYB; rd22BP1; ABA;stress	Abe et al.(2003)
	S000255	S000255	TGACGTCA	Palindromic C-box in soybean (G.m.); bZIP factors, STGA1 and STFs (STF1 and STF2) found in soybean apical hypocotyl, bind to this sequence	C-box; bZIP; STGA1; STF; hypocotyl; TGA; SA	Cheong et al.(1998)
	S000403	TATCCAOSAMY	TATCCA	"TATCCA" element found in alpha-amylase promoters of rice (O.s.) at positions ca.90 to 150bp upstream of the transcription start sites; Binding sites of OsMYBS1, OsMYBS2 and OsMYBS3 which mediate sugar and hormone regulation of alpha-amylase gene expression	Apha-amylase; MYB proteins; gibberellin; GA; sugar starvation	Lu et al.(2002)
	S000390	WBOXATNPR1	TTGAC	"W-box" found in promoter of Arabidopsis thaliana (A.t.) NPR1 gene; Located between +70 and +79 in tandem; They were recognized specifically by salicylic acid (SA)-induced WRKY DNA binding proteins	NPR1; WRKY; WRKY18; disease resistance; SA; W box	Yu et al.(2001)
	S000447	WRKY71OS	TGAC	"A core of TGAC-containing W-box" of, e.g., Amy32b promoter; Binding site of rice WRKY71, a transcriptional repressor of the gibberellin signaling pathway; Parsley WRKY proteins bind specifically to Pathogenesis-Related Class10 (PR-10) genes (Eulgem et al., 1999)	WRKY; GA; MYB; W box; TGAC; PR proteins	Zhang et al.(2004)
BnRDR1C1	S000493	CURECORECR	GTAC	GTAC is the core of a CuRE (copper-response element) found in Cyc6 and Cpx1 genes in Chlamydomonas; Also involved in oxygen-response of these genes;	Copper; oxygen; hypoxic	Quinn et al. (2000)
	S000292	DPBFCOREDCDC3	ACACNNG	A novel class of bZIP transcription factors, The Arabidopsis abscisic acid response gene ABI5 encodes a bZIP transcription factor; abi5 mutant have a pleiotropic defects in ABA response	ABA; bZIP; ABI5	Kim et al. (1997)
	S000142	ELRECOREPCRP1	TTGACC	ElRE (Elicitor Responsive Element) core of parsley (P.c.) PR1 genes; consensus sequence of elements W1 and W2 of parsley PR1-1 and PR1-2 promoters; Box W1 and W2 are the binding site of WRKY1 and WRKY2, respectively; ERE; "WA box"; One of the W boxes found in the Parsley (P.c.) WRKY1 gene promoter; Required for elicitor responsiveness; See S000310; "WC box" WB box (S000310) and WC box constitute …	Elicitor; PR1; ElRE; ELRE; ERE; W box; WRKY1; palindrome;salicylic acid; TMV	Rushton et al. (1996)
	S000037	ERELEE4	AWTTCAAA	"ERE (ethylene responsive element)" of tomato (L.e.) E4 and carnation GST1 genes; GST1 is related to senescence; Found in the 5'-LTR region of TLC1.1 retrotransposon family in Lycopersicon chilense (Tapia et al.); ERE motifs mediate ethylene-induced activation of the U3 promoter region	Ethylene; E4; GST1; senescence; ERE	Itzhaki et al. (1994)
	S000198	GT1CONSENSUS	GRWAAW	The activation mechanism of GT-1 may be achieved through direct interaction between TFIIA and GT-1; Binding of GT-1-like factors to the PR-1a promoter influences the level of SA-inducible gene expression	TFIIA; TBP; HR; SAR; TMV	Villain et al.(1996)
	S000453	GT1GMSCAM4	GAAAAA	"GT-1 motif" found in the promoter of soybean (Glycine max) CaM isoform, SCaM-4; Plays a role in pathogen- and salt-induced SCaM-4 gene expression	GT-1 box; SCaM-4	Park et al.(2004)
	S000465	LECPLEACS2	TAAAATAT	Core element in LeCp (tomato Cys protease) binding cis-element (from -715 to -675) in LeAcs2 gene	Cysteine protease; ethylene; xylanase; ACS	Matarasso et al.(2005)
	S000408	MYB1AT	WAACCA	MYB recognition site found in the promoters of the dehydration-responsive gene rd22 and many other genes in Arabidopsis	MYB; rd22BP1; ABA;stress	Abe et al.(2003)
	S000407	MYCCONSENSUSAT	CANNTG	MYC recognition site found in the promoters of the dehydration-responsive gene rd22 and many other genes in Arabidopsis; MYC recognition sequence in CBF3 promoter; Binding site of ICE1 (inducer of CBF expression 1) that regulates the transcription of CBF/DREB1 genes in the cold in Arabidopsis; ICE1 (Chinnusamy et al., 2004);) This sequence is also known as RRE (R response element)(Hartmann et al.…	MYC; rd22BP1; ABA; leaf; seed; stress; CBF3; cold; CBF/DREB1;CBF/DREB1;ICE1; RRE	Abe et al.(2003)
	S000409	MYB2CONSENSUSAT	YAACKG	MYB recognition site found in the promoters of the dehydration-responsive gene rd22 and many other genes in Arabidopsis dehydration-responsive gene rd22 and many other genes in Arabidopsis	MYB; rd22BP1; ABA;stress	Abe et al.(2003)
	S000443	MYB1LEPR	GTTAGTT	Tomato Pti4(ERF) regulates defence-related gene expression via GCC box and non-GCC box cis elements (Myb1(GTTAGTT), G box (CACGTG))	Pti4; ERF; PR; MYB	Chakravarthy et al.(2003)
	S000403	TATCCAOSAMY	TATCCA	"TATCCA" element found in alpha-amylase promoters of rice (O.s.) at positions ca.90 to 150bp upstream of the transcription start sites; Binding sites of OsMYBS1, OsMYBS2 and OsMYBS3 which mediate sugar and hormone regulation of alpha-amylase gene expression	Apha-amylase; MYB proteins; gibberellin; GA; sugar starvation	Lu et al.(2002)
	S000390	WBOXATNPR1	TTGAC	"W-box" found in promoter of Arabidopsis thaliana (A.t.) NPR1 gene; Located between +70 and +79 in tandem; They were recognized specifically by salicylic acid (SA)-induced WRKY DNA binding proteins	NPR1; WRKY; WRKY18; disease resistance; SA; W box	Yu et al.(2001)
	S000447	WRKY71OS	TGAC	"A core of TGAC-containing W-box" of, e.g., Amy32b promoter; Binding site of rice WRKY71, a transcriptional repressor of the gibberellin signaling pathway; Parsley WRKY proteins bind specifically to Pathogenesis-Related Class10 (PR-10) genes (Eulgem et al., 1999)	WRKY; GA; MYB; W box; TGAC; PR proteins	Zhang et al.(2004)
BnRDR1C2	S000507	ABRERATCAL	MACGYGB	"ABRE-related sequence" or "Repeated sequence motifs" identified in the upstream regions of 162 Ca(2+)-responsive upregulated genes	ABRE; calcium	Kaplan et al. (2006)
	S000232	AGCBOXNPGLB	AGCCGCC	"AGC box" repeated twice in a 61 bp enhancer element in tobacco (N.p.) class I beta-1,3-glucanase (GLB) gene; "GCC-box"; Binding sequence of Arabidopsis AtERFs; AtERF1,2 and 5 functioned as activators of GCC box-dependent transcription; AtERF3 and 4 acted as repressors; AtERF proteins are stress signal-response factors; EREBP2 binding site; Conserved in most PR-protein genes; Rice MAPK (BWMK1) ph…	AGC box; GLB; ERE; ERFs; Ethylene; GCC-box; Neutral PR-5; osmotin-like protein; EREBP2; MAPK; BWMK1; PR box	Hart et al. (1993)
	S000024	ASF1MOTIFCAMV	TGACG	"ASF-1 binding site" in CaMV 35S promoter; ASF-1 binds to two TGACG motifs; Found in HBP-1 binding site of wheat histone H3 gene; TGACG motifs are found in many promoters and are involved in transcriptional activation of several genes by auxin and/or salicylic acid; Abiotic and biotic stress differentially stimulate "as-1 element" activity	CaMV35S; auxin; salicylic acid; SAR; SA; Disease resistance	Despres et al. (2003)
	S000042	CACGTGMOTIF	CACGTG	"CACGTG motif"; "G-box"; Binding site of Arabidopsis GBF4; Tomato Pti4 (ERF) regulates defense-related gene expression via GCC box and non-GCC box cis-element Myb1(GTTAGTT) and G-box (CACGTG))	G-box; Pti4; ERF; PR	Chandrasekharan et al. (2003)
	S000501	CGCGBOXAT	VCGCGB	"CGCG box" recognized by AtSR1-6 (Arabidopsis thaliana signal-responsive genes); Multiple CGCG elements are found in signal-responsive genes); Multiple CGCG elements are found in promoters of many genes; Ca++/calmodulin binds to all AtSRs	Calmodulin	Yang et al. (2002)
	S000493	CURECORECR	GTAC	GTAC is the core of a CuRE (copper-response element) found in Cyc6 and Cpx1 genes in Chlamydomonas; Also involved in oxygen-response of these genes;	Copper; oxygen; hypoxic	Quinn et al. (2000)
	S000292	DPBFCOREDCDC3	ACACNNG	A novel class of bZIP transcription factors, The Arabidopsis abscisic acid response gene ABI5 encodes a bZIP transcription factor; abi5 mutant have a pleiotropic defects in ABA response	ABA; bZIP; ABI5	Kim et al. (1997)
	S000401	DRE1COREZMRAB17	ACCGAGA	"DRE1" was protected, in in vivo footprinting, by a protein in embryos specifically, but in leaves, was protected when was treated with ABA and drought	Rab17; ABA; drought response	Busk et al.(1997)
	S000418	DRECRTCOREAT	RCCGAC	Core motif of DRE/CRT (dehydration-responsive element/C-repeat) cis-acting element found in many genes in Arabidopsis and in rice; Os DREB1A bound to GCCGAC more preferentially than to ACCGAC whereas At DREB1A bound to both GCCGAC and ACCGAC efficiently	DRE/CRT; drought; high-light; cold	Dubouzet et al. (2003)
	S000142	ELRECOREPCRP1	TTGACC	ElRE (Elicitor Responsive Element) core of parsley (P.c.) PR1 genes; consensus sequence of elements W1 and W2 of parsley PR1-1 and PR1-2 promoters; Box W1 and W2 are the binding site of WRKY1 and WRKY2, respectively; ERE; "WA box"; One of the W boxes found in the Parsley (P.c.) WRKY1 gene promoter; Required for elicitor responsiveness; See S000310; "WC box" WB box (S000310) and WC box constitute …	Elicitor; PR1; ElRE; ELRE; ERE; W box; WRKY1; palindrome;salicylic acid; TMV	Rushton et al. (1996)
	S000430	GCCCORE	GCCGCC	Core of GCC-box found in many pathogen-responsive genes such as PDF1.2, Thi2.1, and PR4; Has been shown to function as ethylene-responsive element; Appears to play important roles in regulating jasmonate-responsive gene expression; Tomato Pti4 (ERF) regulates defence-related gene expression via GCC box and non-GCC box cis elements (Myb1 (GTTAGTT) and G-box(CACGTG))	GCC; GCC-box; ERE; JA; Pti4; ERF; PR	Brown et al. (2003)
	S000198	GT1CONSENSUS	GRWAAW	The activation mechanism of GT-1 may be achieved through direct interaction between TFIIA and GT-1; Binding of GT-1-like factors to the PR-1a promoter influences the level of SA-inducible gene expression	TFIIA; TBP; HR; SAR; TMV	Villain et al.(1996)
	S000453	GT1GMSCAM4	GAAAAA	"GT-1 motif" found in the promoter of soybean (Glycine max) CaM isoform, SCaM-4; Plays a role in pathogen- and salt-induced SCaM-4 gene expression	GT-1 box; SCaM-4	Park et al.(2004)
	S000153	LTRECOREATCOR15	CCGAC	Core of low temperature responsive element (LTRE) of cor15a gene in Arabidopsis (A.t.); ABA responsiveness; Involved in cold induction of BN115 gene from winter Brassica napus	Cold; LTRE; drought; ABA; cor15a; BN115	Baker et al.(1994)
	S000407	MYCCONSENSUSAT	CANNTG	MYC recognition site found in the promoters of the dehydration-responsive gene rd22 and many other genes in Arabidopsis; MYC recognition sequence in CBF3 promoter; Binding site of ICE1 (inducer of CBF expression 1) that regulates the transcription of CBF/DREB1 genes in the cold in Arabidopsis; ICE1 (Chinnusamy et al., 2004);) This sequence is also known as RRE (R response element)(Hartmann et al.…	MYC; rd22BP1; ABA; leaf; seed; stress; CBF3; cold; CBF/DREB1;CBF/DREB1;ICE1; RRE	Abe et al.(2003)
	S000255	S000255	TGACGTCA	Palindromic C-box in soybean (G.m.); bZIP factors, STGA1 and STFs (STF1 and STF2) found in soybean apical hypocotyl, bind to this sequence	C-box; bZIP; STGA1; STF; hypocotyl; TGA; SA	Cheong et al.(1998)
	S000403	TATCCAOSAMY	TATCCA	"TATCCA" element found in alpha-amylase promoters of rice (O.s.) at positions ca.90 to 150bp upstream of the transcription start sites; Binding sites of OsMYBS1, OsMYBS2 and OsMYBS3 which mediate sugar and hormone regulation of alpha-amylase gene expression	Apha-amylase; MYB proteins; gibberellin; GA; sugar starvation	Lu et al.(2002)
	S000390	WBOXATNPR1	TTGAC	"W-box" found in promoter of Arabidopsis thaliana (A.t.) NPR1 gene; Located between +70 and +79 in tandem; They were recognized specifically by salicylic acid (SA)-induced WRKY DNA binding proteins	NPR1; WRKY; WRKY18; disease resistance; SA; W box	Yu et al.(2001)
	S000447	WRKY71OS	TGAC	"A core of TGAC-containing W-box" of, e.g., Amy32b promoter; Binding site of rice WRKY71, a transcriptional repressor of the gibberellin signaling pathway; Parsley WRKY proteins bind specifically to Pathogenesis-Related Class10 (PR-10) genes (Eulgem et al., 1999)	WRKY; GA; MYB; W box; TGAC; PR proteins	Zhang et al.(2004)
BnRDR2A	S000493	CURECORECR	GTAC	GTAC is the core of a CuRE (copper-response element) found in Cyc6 and Cpx1 genes in Chlamydomonas; Also involved in oxygen-response of these genes;	Copper; oxygen; hypoxic	Quinn et al. (2000)
	S000292	DPBFCOREDCDC3	ACACNNG	A novel class of bZIP transcription factors, The Arabidopsis abscisic acid response gene ABI5 encodes a bZIP transcription factor; abi5 mutant have a pleiotropic defects in ABA response	ABA; bZIP; ABI5	Kim et al. (1997)
	S000198	GT1CONSENSUS	GRWAAW	The activation mechanism of GT-1 may be achieved through direct interaction between TFIIA and GT-1; Binding of GT-1-like factors to the PR-1a promoter influences the level of SA-inducible gene expression	TFIIA; TBP; HR; SAR; TMV	Villain et al.(1996)
	S000453	GT1GMSCAM4	GAAAAA	"GT-1 motif" found in the promoter of soybean (Glycine max) CaM isoform, SCaM-4; Plays a role in pathogen- and salt-induced SCaM-4 gene expression	GT-1 box; SCaM-4	Park et al.(2004)
	S000408	MYB1AT	WAACCA	MYB recognition site found in the promoters of the dehydration-responsive gene rd22 and many other genes in Arabidopsis	MYB; rd22BP1; ABA;stress	Abe et al.(2003)
	S000407	MYCCONSENSUSAT	CANNTG	MYC recognition site found in the promoters of the dehydration-responsive gene rd22 and many other genes in Arabidopsis; MYC recognition sequence in CBF3 promoter; Binding site of ICE1 (inducer of CBF expression 1) that regulates the transcription of CBF/DREB1 genes in the cold in Arabidopsis; ICE1 (Chinnusamy et al., 2004);) This sequence is also known as RRE (R response element)(Hartmann et al.…	MYC; rd22BP1; ABA; leaf; seed; stress; CBF3; cold; CBF/DREB1;CBF/DREB1;ICE1; RRE	Abe et al.(2003)
	S000409	MYB2CONSENSUSAT	YAACKG	MYB recognition site found in the promoters of the dehydration-responsive gene rd22 and many other genes in Arabidopsis dehydration-responsive gene rd22 and many other genes in Arabidopsis	MYB; rd22BP1; ABA;stress	Abe et al.(2003)
	S000443	MYB1LEPR	GTTAGTT	Tomato Pti4(ERF) regulates defence-related gene expression via GCC box and non-GCC box cis elements (Myb1(GTTAGTT), G box (CACGTG))	Pti4; ERF; PR; MYB	Chakravarthy et al.(2003)
	S000181	MYBGAHV	TAACAAA	Central element of gibberellin (GA) response complex (GARC) in high-pI alpha-amylase gene in barley	gibberellin; GARC; alph-amylase	Gubler et al.(1995)
	S000391	SEBFCONSSTPR10A	YTGTCWC	Binding site of the potato silencing element binding factor (SEBF) gene found in promoter of pathogenesis-related gene (PR-10a); Located between -45 and -39; Similar to the auxin response element	PR-10a; SEBF; pathogenesis; silencing	Boyle et al.(2001)
	S000458	T/GBOXATPIN2	AACGTG	"T/G-box" found in tomato proteinase inhibitor II (pin2) and leucine aminopeptidase (LAP) genes; Involved in jasmonate (JA) induction of these genes; bHLH-Leu zipper JAMYC2 and JAMYC10 proteins specifically recognaize this motif (Boter et al.,2004)	T/G-box; JA; pin2; LAP; MYC; wounding	Boter et al.(2004)
	S000390	WBOXATNPR1	TTGAC	"W-box" found in promoter of Arabidopsis thaliana (A.t.) NPR1 gene; Located between +70 and +79 in tandem; They were recognized specifically by salicylic acid (SA)-induced WRKY DNA binding proteins	NPR1; WRKY; WRKY18; disease resistance; SA; W box	Yu et al.(2001)
	S000447	WRKY71OS	TGAC	"A core of TGAC-containing W-box" of, e.g., Amy32b promoter; Binding site of rice WRKY71, a transcriptional repressor of the gibberellin signaling pathway; Parsley WRKY proteins bind specifically to Pathogenesis-Related Class10 (PR-10) genes (Eulgem et al., 1999)	WRKY; GA; MYB; W box; TGAC; PR proteins	Zhang et al.(2004)
BnRDR2C	S000493	CURECORECR	GTAC	GTAC is the core of a CuRE (copper-response element) found in Cyc6 and Cpx1 genes in Chlamydomonas; Also involved in oxygen-response of these genes;	Copper; oxygen; hypoxic	Quinn et al. (2000)
	S000198	GT1CONSENSUS	GRWAAW	The activation mechanism of GT-1 may be achieved through direct interaction between TFIIA and GT-1; Binding of GT-1-like factors to the PR-1a promoter influences the level of SA-inducible gene expression	TFIIA; TBP; HR; SAR; TMV	Villain et al.(1996)
	S000453	GT1GMSCAM4	GAAAAA	"GT-1 motif" found in the promoter of soybean (Glycine max) CaM isoform, SCaM-4; Plays a role in pathogen- and salt-induced SCaM-4 gene expression	GT-1 box; SCaM-4	Park et al.(2004)
	S000408	MYB1AT	WAACCA	MYB recognition site found in the promoters of the dehydration-responsive gene rd22 and many other genes in Arabidopsis	MYB; rd22BP1; ABA;stress	Abe et al.(2003)
	S000407	MYCCONSENSUSAT	CANNTG	MYC recognition site found in the promoters of the dehydration-responsive gene rd22 and many other genes in Arabidopsis; MYC recognition sequence in CBF3 promoter; Binding site of ICE1 (inducer of CBF expression 1) that regulates the transcription of CBF/DREB1 genes in the cold in Arabidopsis; ICE1 (Chinnusamy et al., 2004);) This sequence is also known as RRE (R response element)(Hartmann et al.…	MYC; rd22BP1; ABA; leaf; seed; stress; CBF3; cold; CBF/DREB1;CBF/DREB1;ICE1; RRE	Abe et al.(2003)
	S000409	MYB2CONSENSUSAT	YAACKG	MYB recognition site found in the promoters of the dehydration-responsive gene rd22 and many other genes in Arabidopsis dehydration-responsive gene rd22 and many other genes in Arabidopsis	MYB; rd22BP1; ABA;stress	Abe et al.(2003)
	S000403	TATCCAOSAMY	TATCCA	"TATCCA" element found in alpha-amylase promoters of rice (O.s.) at positions ca.90 to 150bp upstream of the transcription start sites; Binding sites of OsMYBS1, OsMYBS2 and OsMYBS3 which mediate sugar and hormone regulation of alpha-amylase gene expression	Apha-amylase; MYB proteins; gibberellin; GA; sugar starvation	Lu et al.(2002)
	S000390	WBOXATNPR1	TTGAC	"W-box" found in promoter of Arabidopsis thaliana (A.t.) NPR1 gene; Located between +70 and +79 in tandem; They were recognized specifically by salicylic acid (SA)-induced WRKY DNA binding proteins	NPR1; WRKY; WRKY18; disease resistance; SA; W box	Yu et al.(2001)
	S000447	WRKY71OS	TGAC	"A core of TGAC-containing W-box" of, e.g., Amy32b promoter; Binding site of rice WRKY71, a transcriptional repressor of the gibberellin signaling pathway; Parsley WRKY proteins bind specifically to Pathogenesis-Related Class10 (PR-10) genes (Eulgem et al., 1999)	WRKY; GA; MYB; W box; TGAC; PR proteins	Zhang et al.(2004)
BnRDR3A	S000507	ABRERATCAL	MACGYGB	"ABRE-related sequence" or "Repeated sequence motifs" identified in the upstream regions of 162 Ca(2+)-responsive upregulated genes	ABRE; calcium	Kaplan et al. (2006)
	S000024	ASF1MOTIFCAMV	TGACG	"ASF-1 binding site" in CaMV 35S promoter; ASF-1 binds to two TGACG motifs; Found in HBP-1 binding site of wheat histone H3 gene; TGACG motifs are found in many promoters and are involved in transcriptional activation of several genes by auxin and/or salicylic acid; Abiotic and biotic stress differentially stimulate "as-1 element" activity	CaMV35S; auxin; salicylic acid; SAR; SA; Disease resistance	Despres et al. (2003)
	S000042	CACGTGMOTIF	CACGTG	"CACGTG motif"; "G-box"; Binding site of Arabidopsis GBF4; Tomato Pti4 (ERF) regulates defense-related gene expression via GCC box and non-GCC box cis-element Myb1(GTTAGTT) and G-box (CACGTG))	G-box; Pti4; ERF; PR	Chandrasekharan et al. (2003)
	S000493	CURECORECR	GTAC	GTAC is the core of a CuRE (copper-response element) found in Cyc6 and Cpx1 genes in Chlamydomonas; Also involved in oxygen-response of these genes;	Copper; oxygen; hypoxic	Quinn et al. (2000)
	S000037	ERELEE4	AWTTCAAA	"ERE (ethylene responsive element)" of tomato (L.e.) E4 and carnation GST1 genes; GST1 is related to senescence; Found in the 5'-LTR region of TLC1.1 retrotransposon family in Lycopersicon chilense (Tapia et al.); ERE motifs mediate ethylene-induced activation of the U3 promoter region	Ethylene; E4; GST1; senescence; ERE	Itzhaki et al. (1994)
	S000198	GT1CONSENSUS	GRWAAW	The activation mechanism of GT-1 may be achieved through direct interaction between TFIIA and GT-1; Binding of GT-1-like factors to the PR-1a promoter influences the level of SA-inducible gene expression	TFIIA; TBP; HR; SAR; TMV	Villain et al.(1996)
	S000453	GT1GMSCAM4	GAAAAA	"GT-1 motif" found in the promoter of soybean (Glycine max) CaM isoform, SCaM-4; Plays a role in pathogen- and salt-induced SCaM-4 gene expression	GT-1 box; SCaM-4	Park et al.(2004)
	S000388	JASE1ATOPR1	CGTCAATGAA	"JASE1"found in promoter of Arabidopsis thaliana 12-oxo-phytodienoic acid-10,11-reductase (OPR1) gene; Located between -179 and -170; Involved in up-regulation by both senescence and JA	OPR1; senescence; Jasmonic acid; JASE1; JASE2	He et al.(2001)
	S000153	LTRECOREATCOR15	CCGAC	Core of low temperature responsive element (LTRE) of cor15a gene in Arabidopsis (A.t.); ABA responsiveness; Involved in cold induction of BN115 gene from winter Brassica napus	Cold; LTRE; drought; ABA; cor15a; BN115	Baker et al.(1994)
	S000408	MYB1AT	WAACCA	MYB recognition site found in the promoters of the dehydration-responsive gene rd22 and many other genes in Arabidopsis	MYB; rd22BP1; ABA;stress	Abe et al.(2003)
	S000407	MYCCONSENSUSAT	CANNTG	MYC recognition site found in the promoters of the dehydration-responsive gene rd22 and many other genes in Arabidopsis; MYC recognition sequence in CBF3 promoter; Binding site of ICE1 (inducer of CBF expression 1) that regulates the transcription of CBF/DREB1 genes in the cold in Arabidopsis; ICE1 (Chinnusamy et al., 2004);) This sequence is also known as RRE (R response element)(Hartmann et al.…	MYC; rd22BP1; ABA; leaf; seed; stress; CBF3; cold; CBF/DREB1;CBF/DREB1;ICE1; RRE	Abe et al.(2003)
	S000409	MYB2CONSENSUSAT	YAACKG	MYB recognition site found in the promoters of the dehydration-responsive gene rd22 and many other genes in Arabidopsis dehydration-responsive gene rd22 and many other genes in Arabidopsis	MYB; rd22BP1; ABA;stress	Abe et al.(2003)
	S000443	MYB1LEPR	GTTAGTT	Tomato Pti4(ERF) regulates defence-related gene expression via GCC box and non-GCC box cis elements (Myb1(GTTAGTT), G box (CACGTG))	Pti4; ERF; PR; MYB	Chakravarthy et al.(2003)
	S000391	SEBFCONSSTPR10A	YTGTCWC	Binding site of the potato silencing element binding factor (SEBF) gene found in promoter of pathogenesis-related gene (PR-10a); Located between -45 and -39; Similar to the auxin response element	PR-10a; SEBF; pathogenesis; silencing	Boyle et al.(2001)
	S000458	T/GBOXATPIN2	AACGTG	"T/G-box" found in tomato proteinase inhibitor II (pin2) and leucine aminopeptidase (LAP) genes; Involved in jasmonate (JA) induction of these genes; bHLH-Leu zipper JAMYC2 and JAMYC10 proteins specifically recognaize this motif (Boter et al.,2004)	T/G-box; JA; pin2; LAP; MYC; wounding	Boter et al.(2004)
	S000390	WBOXATNPR1	TTGAC	"W-box" found in promoter of Arabidopsis thaliana (A.t.) NPR1 gene; Located between +70 and +79 in tandem; They were recognized specifically by salicylic acid (SA)-induced WRKY DNA binding proteins	NPR1; WRKY; WRKY18; disease resistance; SA; W box	Yu et al.(2001)
	S000447	WRKY71OS	TGAC	"A core of TGAC-containing W-box" of, e.g., Amy32b promoter; Binding site of rice WRKY71, a transcriptional repressor of the gibberellin signaling pathway; Parsley WRKY proteins bind specifically to Pathogenesis-Related Class10 (PR-10) genes (Eulgem et al., 1999)	WRKY; GA; MYB; W box; TGAC; PR proteins	Zhang et al.(2004)
BnRDR3C	S000024	ASF1MOTIFCAMV	TGACG	"ASF-1 binding site" in CaMV 35S promoter; ASF-1 binds to two TGACG motifs; Found in HBP-1 binding site of wheat histone H3 gene; TGACG motifs are found in many promoters and are involved in transcriptional activation of several genes by auxin and/or salicylic acid; Abiotic and biotic stress differentially stimulate "as-1 element" activity	CaMV35S; auxin; salicylic acid; SAR; SA; Disease resistance	Despres et al. (2003)
	S000493	CURECORECR	GTAC	GTAC is the core of a CuRE (copper-response element) found in Cyc6 and Cpx1 genes in Chlamydomonas; Also involved in oxygen-response of these genes;	Copper; oxygen; hypoxic	Quinn et al. (2000)
	S000292	DPBFCOREDCDC3	ACACNNG	A novel class of bZIP transcription factors, The Arabidopsis abscisic acid response gene ABI5 encodes a bZIP transcription factor; abi5 mutant have a pleiotropic defects in ABA response	ABA; bZIP; ABI5	Kim et al. (1997)
	S000198	GT1CONSENSUS	GRWAAW	The activation mechanism of GT-1 may be achieved through direct interaction between TFIIA and GT-1; Binding of GT-1-like factors to the PR-1a promoter influences the level of SA-inducible gene expression	TFIIA; TBP; HR; SAR; TMV	Villain et al.(1996)
	S000453	GT1GMSCAM4	GAAAAA	"GT-1 motif" found in the promoter of soybean (Glycine max) CaM isoform, SCaM-4; Plays a role in pathogen- and salt-induced SCaM-4 gene expression	GT-1 box; SCaM-4	Park et al.(2004)
	S000153	LTRECOREATCOR15	CCGAC	Core of low temperature responsive element (LTRE) of cor15a gene in Arabidopsis (A.t.); ABA responsiveness; Involved in cold induction of BN115 gene from winter Brassica napus	Cold; LTRE; drought; ABA; cor15a; BN115	Baker et al.(1994)
	S000408	MYB1AT	WAACCA	MYB recognition site found in the promoters of the dehydration-responsive gene rd22 and many other genes in Arabidopsis	MYB; rd22BP1; ABA;stress	Abe et al.(2003)
	S000407	MYCCONSENSUSAT	CANNTG	MYC recognition site found in the promoters of the dehydration-responsive gene rd22 and many other genes in Arabidopsis; MYC recognition sequence in CBF3 promoter; Binding site of ICE1 (inducer of CBF expression 1) that regulates the transcription of CBF/DREB1 genes in the cold in Arabidopsis; ICE1 (Chinnusamy et al., 2004);) This sequence is also known as RRE (R response element)(Hartmann et al.…	MYC; rd22BP1; ABA; leaf; seed; stress; CBF3; cold; CBF/DREB1;CBF/DREB1;ICE1; RRE	Abe et al.(2003)
	S000409	MYB2CONSENSUSAT	YAACKG	MYB recognition site found in the promoters of the dehydration-responsive gene rd22 and many other genes in Arabidopsis dehydration-responsive gene rd22 and many other genes in Arabidopsis	MYB; rd22BP1; ABA;stress	Abe et al.(2003)
	S000391	SEBFCONSSTPR10A	YTGTCWC	Binding site of the potato silencing element binding factor (SEBF) gene found in promoter of pathogenesis-related gene (PR-10a); Located between -45 and -39; Similar to the auxin response element	PR-10a; SEBF; pathogenesis; silencing	Boyle et al.(2001)
	S000390	WBOXATNPR1	TTGAC	"W-box" found in promoter of Arabidopsis thaliana (A.t.) NPR1 gene; Located between +70 and +79 in tandem; They were recognized specifically by salicylic acid (SA)-induced WRKY DNA binding proteins	NPR1; WRKY; WRKY18; disease resistance; SA; W box	Yu et al.(2001)
	S000447	WRKY71OS	TGAC	"A core of TGAC-containing W-box" of, e.g., Amy32b promoter; Binding site of rice WRKY71, a transcriptional repressor of the gibberellin signaling pathway; Parsley WRKY proteins bind specifically to Pathogenesis-Related Class10 (PR-10) genes (Eulgem et al., 1999)	WRKY; GA; MYB; W box; TGAC; PR proteins	Zhang et al.(2004)
BnRDR4A	S000507	ABRERATCAL	MACGYGB	"ABRE-related sequence" or "Repeated sequence motifs" identified in the upstream regions of 162 Ca(2+)-responsive upregulated genes	ABRE; calcium	Kaplan et al. (2006)
	S000501	CGCGBOXAT	VCGCGB	"CGCG box" recognized by AtSR1-6 (Arabidopsis thaliana signal-responsive genes); Multiple CGCG elements are found in signal-responsive genes); Multiple CGCG elements are found in promoters of many genes; Ca++/calmodulin binds to all AtSRs	Calmodulin	Yang et al. (2002)
	S000493	CURECORECR	GTAC	GTAC is the core of a CuRE (copper-response element) found in Cyc6 and Cpx1 genes in Chlamydomonas; Also involved in oxygen-response of these genes;	Copper; oxygen; hypoxic	Quinn et al. (2000)
	S000292	DPBFCOREDCDC3	ACACNNG	A novel class of bZIP transcription factors, The Arabidopsis abscisic acid response gene ABI5 encodes a bZIP transcription factor; abi5 mutant have a pleiotropic defects in ABA response	ABA; bZIP; ABI5	Kim et al. (1997)
	S000037	ERELEE4	AWTTCAAA	"ERE (ethylene responsive element)" of tomato (L.e.) E4 and carnation GST1 genes; GST1 is related to senescence; Found in the 5'-LTR region of TLC1.1 retrotransposon family in Lycopersicon chilense (Tapia et al.); ERE motifs mediate ethylene-induced activation of the U3 promoter region	Ethylene; E4; GST1; senescence; ERE	Itzhaki et al. (1994)
	S000198	GT1CONSENSUS	GRWAAW	The activation mechanism of GT-1 may be achieved through direct interaction between TFIIA and GT-1; Binding of GT-1-like factors to the PR-1a promoter influences the level of SA-inducible gene expression	TFIIA; TBP; HR; SAR; TMV	Villain et al.(1996)
	S000453	GT1GMSCAM4	GAAAAA	"GT-1 motif" found in the promoter of soybean (Glycine max) CaM isoform, SCaM-4; Plays a role in pathogen- and salt-induced SCaM-4 gene expression	GT-1 box; SCaM-4	Park et al.(2004)
	S000465	LECPLEACS2	TAAAATAT	Core element in LeCp (tomato Cys protease) binding cis-element (from -715 to -675) in LeAcs2 gene	Cysteine protease; ethylene; xylanase; ACS	Matarasso et al.(2005)
	S000408	MYB1AT	WAACCA	MYB recognition site found in the promoters of the dehydration-responsive gene rd22 and many other genes in Arabidopsis	MYB; rd22BP1; ABA;stress	Abe et al.(2003)
	S000407	MYCCONSENSUSAT	CANNTG	MYC recognition site found in the promoters of the dehydration-responsive gene rd22 and many other genes in Arabidopsis; MYC recognition sequence in CBF3 promoter; Binding site of ICE1 (inducer of CBF expression 1) that regulates the transcription of CBF/DREB1 genes in the cold in Arabidopsis; ICE1 (Chinnusamy et al., 2004);) This sequence is also known as RRE (R response element)(Hartmann et al.…	MYC; rd22BP1; ABA; leaf; seed; stress; CBF3; cold; CBF/DREB1;CBF/DREB1;ICE1; RRE	Abe et al.(2003)
	S000409	MYB2CONSENSUSAT	YAACKG	MYB recognition site found in the promoters of the dehydration-responsive gene rd22 and many other genes in Arabidopsis dehydration-responsive gene rd22 and many other genes in Arabidopsis	MYB; rd22BP1; ABA;stress	Abe et al.(2003)
	S000443	MYB1LEPR	GTTAGTT	Tomato Pti4(ERF) regulates defence-related gene expression via GCC box and non-GCC box cis elements (Myb1(GTTAGTT), G box (CACGTG))	Pti4; ERF; PR; MYB	Chakravarthy et al.(2003)
	S000181	MYBGAHV	TAACAAA	Central element of gibberellin (GA) response complex (GARC) in high-pI alpha-amylase gene in barley	gibberellin; GARC; alph-amylase	Gubler et al.(1995)
	S000391	SEBFCONSSTPR10A	YTGTCWC	Binding site of the potato silencing element binding factor (SEBF) gene found in promoter of pathogenesis-related gene (PR-10a); Located between -45 and -39; Similar to the auxin response element	PR-10a; SEBF; pathogenesis; silencing	Boyle et al.(2001)
	S000403	TATCCAOSAMY	TATCCA	"TATCCA" element found in alpha-amylase promoters of rice (O.s.) at positions ca.90 to 150bp upstream of the transcription start sites; Binding sites of OsMYBS1, OsMYBS2 and OsMYBS3 which mediate sugar and hormone regulation of alpha-amylase gene expression	Apha-amylase; MYB proteins; gibberellin; GA; sugar starvation	Lu et al.(2002)
	S000390	WBOXATNPR1	TTGAC	"W-box" found in promoter of Arabidopsis thaliana (A.t.) NPR1 gene; Located between +70 and +79 in tandem; They were recognized specifically by salicylic acid (SA)-induced WRKY DNA binding proteins	NPR1; WRKY; WRKY18; disease resistance; SA; W box	Yu et al.(2001)
	S000447	WRKY71OS	TGAC	"A core of TGAC-containing W-box" of, e.g., Amy32b promoter; Binding site of rice WRKY71, a transcriptional repressor of the gibberellin signaling pathway; Parsley WRKY proteins bind specifically to Pathogenesis-Related Class10 (PR-10) genes (Eulgem et al., 1999)	WRKY; GA; MYB; W box; TGAC; PR proteins	Zhang et al.(2004)
BnRDR5A1	S000013	ABREATRD22	RYACGTGGYR	"ABRE (ABA responsive element)" in Arabidopsis (A.t.) dehydration-responsive gene rd22	ABA; responsive element; rd22; dehydration	Iwasaki et al.(1995)
	S000507	ABRERATCAL	MACGYGB	"ABRE-related sequence" or "Repeated sequence motifs" identified in the upstream regions of 162 Ca(2+)-responsive upregulated genes	ABRE; calcium	Kaplan et al. (2006)
	S000024	ASF1MOTIFCAMV	TGACG	"ASF-1 binding site" in CaMV 35S promoter; ASF-1 binds to two TGACG motifs; Found in HBP-1 binding site of wheat histone H3 gene; TGACG motifs are found in many promoters and are involved in transcriptional activation of several genes by auxin and/or salicylic acid; Abiotic and biotic stress differentially stimulate "as-1 element" activity	CaMV35S; auxin; salicylic acid; SAR; SA; Disease resistance	Despres et al. (2003)
	S000042	CACGTGMOTIF	CACGTG	"CACGTG motif"; "G-box"; Binding site of Arabidopsis GBF4; Tomato Pti4 (ERF) regulates defense-related gene expression via GCC box and non-GCC box cis-element Myb1(GTTAGTT) and G-box (CACGTG))	G-box; Pti4; ERF; PR	Chandrasekharan et al. (2003)
	S000493	CURECORECR	GTAC	GTAC is the core of a CuRE (copper-response element) found in Cyc6 and Cpx1 genes in Chlamydomonas; Also involved in oxygen-response of these genes;	Copper; oxygen; hypoxic	Quinn et al. (2000)
	S000292	DPBFCOREDCDC3	ACACNNG	A novel class of bZIP transcription factors, The Arabidopsis abscisic acid response gene ABI5 encodes a bZIP transcription factor; abi5 mutant have a pleiotropic defects in ABA response	ABA; bZIP; ABI5	Kim et al. (1997)
	S000037	ERELEE4	AWTTCAAA	"ERE (ethylene responsive element)" of tomato (L.e.) E4 and carnation GST1 genes; GST1 is related to senescence; Found in the 5'-LTR region of TLC1.1 retrotransposon family in Lycopersicon chilense (Tapia et al.); ERE motifs mediate ethylene-induced activation of the U3 promoter region	Ethylene; E4; GST1; senescence; ERE	Itzhaki et al. (1994)
	S000430	GCCCORE	GCCGCC	Core of GCC-box found in many pathogen-responsive genes such as PDF1.2, Thi2.1, and PR4; Has been shown to function as ethylene-responsive element; Appears to play important roles in regulating jasmonate-responsive gene expression; Tomato Pti4 (ERF) regulates defence-related gene expression via GCC box and non-GCC box cis elements (Myb1 (GTTAGTT) and G-box(CACGTG))	GCC; GCC-box; ERE; JA; Pti4; ERF; PR	Brown et al. (2003)
	S000198	GT1CONSENSUS	GRWAAW	The activation mechanism of GT-1 may be achieved through direct interaction between TFIIA and GT-1; Binding of GT-1-like factors to the PR-1a promoter influences the level of SA-inducible gene expression	TFIIA; TBP; HR; SAR; TMV	Villain et al.(1996)
	S000453	GT1GMSCAM4	GAAAAA	"GT-1 motif" found in the promoter of soybean (Glycine max) CaM isoform, SCaM-4; Plays a role in pathogen- and salt-induced SCaM-4 gene expression	GT-1 box; SCaM-4	Park et al.(2004)
	S000465	LECPLEACS2	TAAAATAT	Core element in LeCp (tomato Cys protease) binding cis-element (from -715 to -675) in LeAcs2 gene	Cysteine protease; ethylene; xylanase; ACS	Matarasso et al.(2005)
	S000408	MYB1AT	WAACCA	MYB recognition site found in the promoters of the dehydration-responsive gene rd22 and many other genes in Arabidopsis	MYB; rd22BP1; ABA;stress	Abe et al.(2003)
	S000407	MYCCONSENSUSAT	CANNTG	MYC recognition site found in the promoters of the dehydration-responsive gene rd22 and many other genes in Arabidopsis; MYC recognition sequence in CBF3 promoter; Binding site of ICE1 (inducer of CBF expression 1) that regulates the transcription of CBF/DREB1 genes in the cold in Arabidopsis; ICE1 (Chinnusamy et al., 2004);) This sequence is also known as RRE (R response element)(Hartmann et al.…	MYC; rd22BP1; ABA; leaf; seed; stress; CBF3; cold; CBF/DREB1;CBF/DREB1;ICE1; RRE	Abe et al.(2003)
	S000174	MYCATRD22	CACATG	Binding site for MYC (rd22BP1) in Arabidopsis (A.t.) dehydration-resposive gene, rd22; MYC binding site in rd22 gene of Arabidopsis thaliana; ABA-induction	Dehydration; Water stress; ABA; MYC	Abe et al.(1997)
	S000298	PYRIMIDINEBOXHVEPB1	TTTTTTCC	"Pyrimidine box" found in the barley (H.v.) EPB-1 (cysteine proteinase) gene promoter; Located between -120 to -113; Required for GA induction	EPB; cysteine proteinase; GA; ABA; GARE; pyrimidine box	Cercos et al.(1999)
	S000403	TATCCAOSAMY	TATCCA	"TATCCA" element found in alpha-amylase promoters of rice (O.s.) at positions ca.90 to 150bp upstream of the transcription start sites; Binding sites of OsMYBS1, OsMYBS2 and OsMYBS3 which mediate sugar and hormone regulation of alpha-amylase gene expression	Apha-amylase; MYB proteins; gibberellin; GA; sugar starvation	Lu et al.(2002)
	S000390	WBOXATNPR1	TTGAC	"W-box" found in promoter of Arabidopsis thaliana (A.t.) NPR1 gene; Located between +70 and +79 in tandem; They were recognized specifically by salicylic acid (SA)-induced WRKY DNA binding proteins	NPR1; WRKY; WRKY18; disease resistance; SA; W box	Yu et al.(2001)
	S000447	WRKY71OS	TGAC	"A core of TGAC-containing W-box" of, e.g., Amy32b promoter; Binding site of rice WRKY71, a transcriptional repressor of the gibberellin signaling pathway; Parsley WRKY proteins bind specifically to Pathogenesis-Related Class10 (PR-10) genes (Eulgem et al., 1999)	WRKY; GA; MYB; W box; TGAC; PR proteins	Zhang et al.(2004)
BnRDR5A2	S000024	ASF1MOTIFCAMV	TGACG	"ASF-1 binding site" in CaMV 35S promoter; ASF-1 binds to two TGACG motifs; Found in HBP-1 binding site of wheat histone H3 gene; TGACG motifs are found in many promoters and are involved in transcriptional activation of several genes by auxin and/or salicylic acid; Abiotic and biotic stress differentially stimulate "as-1 element" activity	CaMV35S; auxin; salicylic acid; SAR; SA; Disease resistance	Despres et al. (2003)
	S000493	CURECORECR	GTAC	GTAC is the core of a CuRE (copper-response element) found in Cyc6 and Cpx1 genes in Chlamydomonas; Also involved in oxygen-response of these genes;	Copper; oxygen; hypoxic	Quinn et al. (2000)
	S000292	DPBFCOREDCDC3	ACACNNG	A novel class of bZIP transcription factors, The Arabidopsis abscisic acid response gene ABI5 encodes a bZIP transcription factor; abi5 mutant have a pleiotropic defects in ABA response	ABA; bZIP; ABI5	Kim et al. (1997)
	S000037	ERELEE4	AWTTCAAA	"ERE (ethylene responsive element)" of tomato (L.e.) E4 and carnation GST1 genes; GST1 is related to senescence; Found in the 5'-LTR region of TLC1.1 retrotransposon family in Lycopersicon chilense (Tapia et al.); ERE motifs mediate ethylene-induced activation of the U3 promoter region	Ethylene; E4; GST1; senescence; ERE	Itzhaki et al. (1994)
	S000198	GT1CONSENSUS	GRWAAW	The activation mechanism of GT-1 may be achieved through direct interaction between TFIIA and GT-1; Binding of GT-1-like factors to the PR-1a promoter influences the level of SA-inducible gene expression	TFIIA; TBP; HR; SAR; TMV	Villain et al.(1996)
	S000453	GT1GMSCAM4	GAAAAA	"GT-1 motif" found in the promoter of soybean (Glycine max) CaM isoform, SCaM-4; Plays a role in pathogen- and salt-induced SCaM-4 gene expression	GT-1 box; SCaM-4	Park et al.(2004)
	S000408	MYB1AT	WAACCA	MYB recognition site found in the promoters of the dehydration-responsive gene rd22 and many other genes in Arabidopsis	MYB; rd22BP1; ABA;stress	Abe et al.(2003)
	S000407	MYCCONSENSUSAT	CANNTG	MYC recognition site found in the promoters of the dehydration-responsive gene rd22 and many other genes in Arabidopsis; MYC recognition sequence in CBF3 promoter; Binding site of ICE1 (inducer of CBF expression 1) that regulates the transcription of CBF/DREB1 genes in the cold in Arabidopsis; ICE1 (Chinnusamy et al., 2004);) This sequence is also known as RRE (R response element)(Hartmann et al.…	MYC; rd22BP1; ABA; leaf; seed; stress; CBF3; cold; CBF/DREB1;CBF/DREB1;ICE1; RRE	Abe et al.(2003)
	S000409	MYB2CONSENSUSAT	YAACKG	MYB recognition site found in the promoters of the dehydration-responsive gene rd22 and many other genes in Arabidopsis dehydration-responsive gene rd22 and many other genes in Arabidopsis	MYB; rd22BP1; ABA;stress	Abe et al.(2003)
	S000391	SEBFCONSSTPR10A	YTGTCWC	Binding site of the potato silencing element binding factor (SEBF) gene found in promoter of pathogenesis-related gene (PR-10a); Located between -45 and -39; Similar to the auxin response element	PR-10a; SEBF; pathogenesis; silencing	Boyle et al.(2001)
	S000390	WBOXATNPR1	TTGAC	"W-box" found in promoter of Arabidopsis thaliana (A.t.) NPR1 gene; Located between +70 and +79 in tandem; They were recognized specifically by salicylic acid (SA)-induced WRKY DNA binding proteins	NPR1; WRKY; WRKY18; disease resistance; SA; W box	Yu et al.(2001)
	S000447	WRKY71OS	TGAC	"A core of TGAC-containing W-box" of, e.g., Amy32b promoter; Binding site of rice WRKY71, a transcriptional repressor of the gibberellin signaling pathway; Parsley WRKY proteins bind specifically to Pathogenesis-Related Class10 (PR-10) genes (Eulgem et al., 1999)	WRKY; GA; MYB; W box; TGAC; PR proteins	Zhang et al.(2004)
BnRDR5A3	S000024	ASF1MOTIFCAMV	TGACG	"ASF-1 binding site" in CaMV 35S promoter; ASF-1 binds to two TGACG motifs; Found in HBP-1 binding site of wheat histone H3 gene; TGACG motifs are found in many promoters and are involved in transcriptional activation of several genes by auxin and/or salicylic acid; Abiotic and biotic stress differentially stimulate "as-1 element" activity	CaMV35S; auxin; salicylic acid; SAR; SA; Disease resistance	Despres et al. (2003)
	S000493	CURECORECR	GTAC	GTAC is the core of a CuRE (copper-response element) found in Cyc6 and Cpx1 genes in Chlamydomonas; Also involved in oxygen-response of these genes;	Copper; oxygen; hypoxic	Quinn et al. (2000)
	S000292	DPBFCOREDCDC3	ACACNNG	A novel class of bZIP transcription factors, The Arabidopsis abscisic acid response gene ABI5 encodes a bZIP transcription factor; abi5 mutant have a pleiotropic defects in ABA response	ABA; bZIP; ABI5	Kim et al. (1997)
	S000037	ERELEE4	AWTTCAAA	"ERE (ethylene responsive element)" of tomato (L.e.) E4 and carnation GST1 genes; GST1 is related to senescence; Found in the 5'-LTR region of TLC1.1 retrotransposon family in Lycopersicon chilense (Tapia et al.); ERE motifs mediate ethylene-induced activation of the U3 promoter region	Ethylene; E4; GST1; senescence; ERE	Itzhaki et al. (1994)
	S000198	GT1CONSENSUS	GRWAAW	The activation mechanism of GT-1 may be achieved through direct interaction between TFIIA and GT-1; Binding of GT-1-like factors to the PR-1a promoter influences the level of SA-inducible gene expression	TFIIA; TBP; HR; SAR; TMV	Villain et al.(1996)
	S000453	GT1GMSCAM4	GAAAAA	"GT-1 motif" found in the promoter of soybean (Glycine max) CaM isoform, SCaM-4; Plays a role in pathogen- and salt-induced SCaM-4 gene expression	GT-1 box; SCaM-4	Park et al.(2004)
	S000408	MYB1AT	WAACCA	MYB recognition site found in the promoters of the dehydration-responsive gene rd22 and many other genes in Arabidopsis	MYB; rd22BP1; ABA;stress	Abe et al.(2003)
	S000407	MYCCONSENSUSAT	CANNTG	MYC recognition site found in the promoters of the dehydration-responsive gene rd22 and many other genes in Arabidopsis; MYC recognition sequence in CBF3 promoter; Binding site of ICE1 (inducer of CBF expression 1) that regulates the transcription of CBF/DREB1 genes in the cold in Arabidopsis; ICE1 (Chinnusamy et al., 2004);) This sequence is also known as RRE (R response element)(Hartmann et al.…	MYC; rd22BP1; ABA; leaf; seed; stress; CBF3; cold; CBF/DREB1;CBF/DREB1;ICE1; RRE	Abe et al.(2003)
	S000443	MYB1LEPR	GTTAGTT	Tomato Pti4(ERF) regulates defence-related gene expression via GCC box and non-GCC box cis elements (Myb1(GTTAGTT), G box (CACGTG))	Pti4; ERF; PR; MYB	Chakravarthy et al.(2003)
	S000181	MYBGAHV	TAACAAA	Central element of gibberellin (GA) response complex (GARC) in high-pI alpha-amylase gene in barley	gibberellin; GARC; alph-amylase	Gubler et al.(1995)
	S000174	MYCATRD22	CACATG	Binding site for MYC (rd22BP1) in Arabidopsis (A.t.) dehydration-resposive gene, rd22; MYC binding site in rd22 gene of Arabidopsis thaliana; ABA-induction	Dehydration; Water stress; ABA; MYC	Abe et al.(1997)
	S000473	TL1ATSAR	CTGAAGAAGAA	TL1", a consensus sequence overrepresented in the promoter regions of all 13 NPR1-responsive ER-resident genes surveyed; NPR1 is "Nonexpressor of pathogenesis-related genes 1", also known as NIM1	SAR; ER; PR; NIM1	Wang et al.(2005)
	S000390	WBOXATNPR1	TTGAC	"W-box" found in promoter of Arabidopsis thaliana (A.t.) NPR1 gene; Located between +70 and +79 in tandem; They were recognized specifically by salicylic acid (SA)-induced WRKY DNA binding proteins	NPR1; WRKY; WRKY18; disease resistance; SA; W box	Yu et al.(2001)
	S000447	WRKY71OS	TGAC	"A core of TGAC-containing W-box" of, e.g., Amy32b promoter; Binding site of rice WRKY71, a transcriptional repressor of the gibberellin signaling pathway; Parsley WRKY proteins bind specifically to Pathogenesis-Related Class10 (PR-10) genes (Eulgem et al., 1999)	WRKY; GA; MYB; W box; TGAC; PR proteins	Zhang et al.(2004)
BnRDR5C1	S000024	ASF1MOTIFCAMV	TGACG	"ASF-1 binding site" in CaMV 35S promoter; ASF-1 binds to two TGACG motifs; Found in HBP-1 binding site of wheat histone H3 gene; TGACG motifs are found in many promoters and are involved in transcriptional activation of several genes by auxin and/or salicylic acid; Abiotic and biotic stress differentially stimulate "as-1 element" activity	CaMV35S; auxin; salicylic acid; SAR; SA; Disease resistance	Despres et al. (2003)
	S000493	CURECORECR	GTAC	GTAC is the core of a CuRE (copper-response element) found in Cyc6 and Cpx1 genes in Chlamydomonas; Also involved in oxygen-response of these genes;	Copper; oxygen; hypoxic	Quinn et al. (2000)
	S000292	DPBFCOREDCDC3	ACACNNG	A novel class of bZIP transcription factors, The Arabidopsis abscisic acid response gene ABI5 encodes a bZIP transcription factor; abi5 mutant have a pleiotropic defects in ABA response	ABA; bZIP; ABI5	Kim et al. (1997)
	S000418	DRECRTCOREAT	RCCGAC	Core motif of DRE/CRT (dehydration-responsive element/C-repeat) cis-acting element found in many genes in Arabidopsis and in rice; Os DREB1A bound to GCCGAC more preferentially than to ACCGAC whereas At DREB1A bound to both GCCGAC and ACCGAC efficiently	DRE/CRT; drought; high-light; cold	Dubouzet et al. (2003)
	S000037	ERELEE4	AWTTCAAA	"ERE (ethylene responsive element)" of tomato (L.e.) E4 and carnation GST1 genes; GST1 is related to senescence; Found in the 5'-LTR region of TLC1.1 retrotransposon family in Lycopersicon chilense (Tapia et al.); ERE motifs mediate ethylene-induced activation of the U3 promoter region	Ethylene; E4; GST1; senescence; ERE	Itzhaki et al. (1994)
	S000430	GCCCORE	GCCGCC	Core of GCC-box found in many pathogen-responsive genes such as PDF1.2, Thi2.1, and PR4; Has been shown to function as ethylene-responsive element; Appears to play important roles in regulating jasmonate-responsive gene expression; Tomato Pti4 (ERF) regulates defence-related gene expression via GCC box and non-GCC box cis elements (Myb1 (GTTAGTT) and G-box(CACGTG))	GCC; GCC-box; ERE; JA; Pti4; ERF; PR	Brown et al. (2003)
	S000198	GT1CONSENSUS	GRWAAW	The activation mechanism of GT-1 may be achieved through direct interaction between TFIIA and GT-1; Binding of GT-1-like factors to the PR-1a promoter influences the level of SA-inducible gene expression	TFIIA; TBP; HR; SAR; TMV	Villain et al.(1996)
	S000453	GT1GMSCAM4	GAAAAA	"GT-1 motif" found in the promoter of soybean (Glycine max) CaM isoform, SCaM-4; Plays a role in pathogen- and salt-induced SCaM-4 gene expression	GT-1 box; SCaM-4	Park et al.(2004)
	S000153	LTRECOREATCOR15	CCGAC	Core of low temperature responsive element (LTRE) of cor15a gene in Arabidopsis (A.t.); ABA responsiveness; Involved in cold induction of BN115 gene from winter Brassica napus	Cold; LTRE; drought; ABA; cor15a; BN115	Baker et al.(1994)
	S000408	MYB1AT	WAACCA	MYB recognition site found in the promoters of the dehydration-responsive gene rd22 and many other genes in Arabidopsis	MYB; rd22BP1; ABA;stress	Abe et al.(2003)
	S000407	MYCCONSENSUSAT	CANNTG	MYC recognition site found in the promoters of the dehydration-responsive gene rd22 and many other genes in Arabidopsis; MYC recognition sequence in CBF3 promoter; Binding site of ICE1 (inducer of CBF expression 1) that regulates the transcription of CBF/DREB1 genes in the cold in Arabidopsis; ICE1 (Chinnusamy et al., 2004);) This sequence is also known as RRE (R response element)(Hartmann et al.…	MYC; rd22BP1; ABA; leaf; seed; stress; CBF3; cold; CBF/DREB1;CBF/DREB1;ICE1; RRE	Abe et al.(2003)
	S000391	SEBFCONSSTPR10A	YTGTCWC	Binding site of the potato silencing element binding factor (SEBF) gene found in promoter of pathogenesis-related gene (PR-10a); Located between -45 and -39; Similar to the auxin response element	PR-10a; SEBF; pathogenesis; silencing	Boyle et al.(2001)
	S000390	WBOXATNPR1	TTGAC	"W-box" found in promoter of Arabidopsis thaliana (A.t.) NPR1 gene; Located between +70 and +79 in tandem; They were recognized specifically by salicylic acid (SA)-induced WRKY DNA binding proteins	NPR1; WRKY; WRKY18; disease resistance; SA; W box	Yu et al.(2001)
	S000447	WRKY71OS	TGAC	"A core of TGAC-containing W-box" of, e.g., Amy32b promoter; Binding site of rice WRKY71, a transcriptional repressor of the gibberellin signaling pathway; Parsley WRKY proteins bind specifically to Pathogenesis-Related Class10 (PR-10) genes (Eulgem et al., 1999)	WRKY; GA; MYB; W box; TGAC; PR proteins	Zhang et al.(2004)
BnRDR5C2	S000507	ABRERATCAL	MACGYGB	"ABRE-related sequence" or "Repeated sequence motifs" identified in the upstream regions of 162 Ca(2+)-responsive upregulated genes	ABRE; calcium	Kaplan et al. (2006)
	S000024	ASF1MOTIFCAMV	TGACG	"ASF-1 binding site" in CaMV 35S promoter; ASF-1 binds to two TGACG motifs; Found in HBP-1 binding site of wheat histone H3 gene; TGACG motifs are found in many promoters and are involved in transcriptional activation of several genes by auxin and/or salicylic acid; Abiotic and biotic stress differentially stimulate "as-1 element" activity	CaMV35S; auxin; salicylic acid; SAR; SA; Disease resistance	Despres et al. (2003)
	S000501	CGCGBOXAT	VCGCGB	"CGCG box" recognized by AtSR1-6 (Arabidopsis thaliana signal-responsive genes); Multiple CGCG elements are found in signal-responsive genes); Multiple CGCG elements are found in promoters of many genes; Ca++/calmodulin binds to all AtSRs	Calmodulin	Yang et al. (2002)
	S000493	CURECORECR	GTAC	GTAC is the core of a CuRE (copper-response element) found in Cyc6 and Cpx1 genes in Chlamydomonas; Also involved in oxygen-response of these genes;	Copper; oxygen; hypoxic	Quinn et al. (2000)
	S000292	DPBFCOREDCDC3	ACACNNG	A novel class of bZIP transcription factors, The Arabidopsis abscisic acid response gene ABI5 encodes a bZIP transcription factor; abi5 mutant have a pleiotropic defects in ABA response	ABA; bZIP; ABI5	Kim et al. (1997)
	S000198	GT1CONSENSUS	GRWAAW	The activation mechanism of GT-1 may be achieved through direct interaction between TFIIA and GT-1; Binding of GT-1-like factors to the PR-1a promoter influences the level of SA-inducible gene expression	TFIIA; TBP; HR; SAR; TMV	Villain et al.(1996)
	S000453	GT1GMSCAM4	GAAAAA	"GT-1 motif" found in the promoter of soybean (Glycine max) CaM isoform, SCaM-4; Plays a role in pathogen- and salt-induced SCaM-4 gene expression	GT-1 box; SCaM-4	Park et al.(2004)
	S000408	MYB1AT	WAACCA	MYB recognition site found in the promoters of the dehydration-responsive gene rd22 and many other genes in Arabidopsis	MYB; rd22BP1; ABA;stress	Abe et al.(2003)
	S000407	MYCCONSENSUSAT	CANNTG	MYC recognition site found in the promoters of the dehydration-responsive gene rd22 and many other genes in Arabidopsis; MYC recognition sequence in CBF3 promoter; Binding site of ICE1 (inducer of CBF expression 1) that regulates the transcription of CBF/DREB1 genes in the cold in Arabidopsis; ICE1 (Chinnusamy et al., 2004);) This sequence is also known as RRE (R response element)(Hartmann et al.…	MYC; rd22BP1; ABA; leaf; seed; stress; CBF3; cold; CBF/DREB1;CBF/DREB1;ICE1; RRE	Abe et al.(2003)
	S000409	MYB2CONSENSUSAT	YAACKG	MYB recognition site found in the promoters of the dehydration-responsive gene rd22 and many other genes in Arabidopsis dehydration-responsive gene rd22 and many other genes in Arabidopsis	MYB; rd22BP1; ABA;stress	Abe et al.(2003)
	S000443	MYB1LEPR	GTTAGTT	Tomato Pti4(ERF) regulates defence-related gene expression via GCC box and non-GCC box cis elements (Myb1(GTTAGTT), G box (CACGTG))	Pti4; ERF; PR; MYB	Chakravarthy et al.(2003)
	S000298	PYRIMIDINEBOXHVEPB1	TTTTTTCC	"Pyrimidine box" found in the barley (H.v.) EPB-1 (cysteine proteinase) gene promoter; Located between -120 to -113; Required for GA induction	EPB; cysteine proteinase; GA; ABA; GARE; pyrimidine box	Cercos et al.(1999)
	S000174	MYCATRD22	CACATG	Binding site for MYC (rd22BP1) in Arabidopsis (A.t.) dehydration-resposive gene, rd22; MYC binding site in rd22 gene of Arabidopsis thaliana; ABA-induction	Dehydration; Water stress; ABA; MYC	Abe et al.(1997)
	S000391	SEBFCONSSTPR10A	YTGTCWC	Binding site of the potato silencing element binding factor (SEBF) gene found in promoter of pathogenesis-related gene (PR-10a); Located between -45 and -39; Similar to the auxin response element	PR-10a; SEBF; pathogenesis; silencing	Boyle et al.(2001)
	S000390	WBOXATNPR1	TTGAC	"W-box" found in promoter of Arabidopsis thaliana (A.t.) NPR1 gene; Located between +70 and +79 in tandem; They were recognized specifically by salicylic acid (SA)-induced WRKY DNA binding proteins	NPR1; WRKY; WRKY18; disease resistance; SA; W box	Yu et al.(2001)
	S000447	WRKY71OS	TGAC	"A core of TGAC-containing W-box" of, e.g., Amy32b promoter; Binding site of rice WRKY71, a transcriptional repressor of the gibberellin signaling pathway; Parsley WRKY proteins bind specifically to Pathogenesis-Related Class10 (PR-10) genes (Eulgem et al., 1999)	WRKY; GA; MYB; W box; TGAC; PR proteins	Zhang et al.(2004)
BnRDR5C3	S000507	ABRERATCAL	MACGYGB	"ABRE-related sequence" or "Repeated sequence motifs" identified in the upstream regions of 162 Ca(2+)-responsive upregulated genes	ABRE; calcium	Kaplan et al. (2006)
	S000042	CACGTGMOTIF	CACGTG	"CACGTG motif"; "G-box"; Binding site of Arabidopsis GBF4; Tomato Pti4 (ERF) regulates defense-related gene expression via GCC box and non-GCC box cis-element Myb1(GTTAGTT) and G-box (CACGTG))	G-box; Pti4; ERF; PR	Chandrasekharan et al. (2003)
	S000493	CURECORECR	GTAC	GTAC is the core of a CuRE (copper-response element) found in Cyc6 and Cpx1 genes in Chlamydomonas; Also involved in oxygen-response of these genes;	Copper; oxygen; hypoxic	Quinn et al. (2000)
	S000292	DPBFCOREDCDC3	ACACNNG	A novel class of bZIP transcription factors, The Arabidopsis abscisic acid response gene ABI5 encodes a bZIP transcription factor; abi5 mutant have a pleiotropic defects in ABA response	ABA; bZIP; ABI5	Kim et al. (1997)
	S000401	DRE1COREZMRAB17	ACCGAGA	"DRE1" was protected, in in vivo footprinting, by a protein in embryos specifically, but in leaves, was protected when was treated with ABA and drought	Rab17; ABA; drought response	Busk et al.(1997)
	S000142	ELRECOREPCRP1	TTGACC	ElRE (Elicitor Responsive Element) core of parsley (P.c.) PR1 genes; consensus sequence of elements W1 and W2 of parsley PR1-1 and PR1-2 promoters; Box W1 and W2 are the binding site of WRKY1 and WRKY2, respectively; ERE; "WA box"; One of the W boxes found in the Parsley (P.c.) WRKY1 gene promoter; Required for elicitor responsiveness; See S000310; "WC box" WB box (S000310) and WC box constitute …	Elicitor; PR1; ElRE; ELRE; ERE; W box; WRKY1; palindrome;salicylic acid; TMV	Rushton et al. (1996)
	S000430	GCCCORE	GCCGCC	Core of GCC-box found in many pathogen-responsive genes such as PDF1.2, Thi2.1, and PR4; Has been shown to function as ethylene-responsive element; Appears to play important roles in regulating jasmonate-responsive gene expression; Tomato Pti4 (ERF) regulates defence-related gene expression via GCC box and non-GCC box cis elements (Myb1 (GTTAGTT) and G-box(CACGTG))	GCC; GCC-box; ERE; JA; Pti4; ERF; PR	Brown et al. (2003)
	S000198	GT1CONSENSUS	GRWAAW	The activation mechanism of GT-1 may be achieved through direct interaction between TFIIA and GT-1; Binding of GT-1-like factors to the PR-1a promoter influences the level of SA-inducible gene expression	TFIIA; TBP; HR; SAR; TMV	Villain et al.(1996)
	S000453	GT1GMSCAM4	GAAAAA	"GT-1 motif" found in the promoter of soybean (Glycine max) CaM isoform, SCaM-4; Plays a role in pathogen- and salt-induced SCaM-4 gene expression	GT-1 box; SCaM-4	Park et al.(2004)
	S000408	MYB1AT	WAACCA	MYB recognition site found in the promoters of the dehydration-responsive gene rd22 and many other genes in Arabidopsis	MYB; rd22BP1; ABA;stress	Abe et al.(2003)
	S000407	MYCCONSENSUSAT	CANNTG	MYC recognition site found in the promoters of the dehydration-responsive gene rd22 and many other genes in Arabidopsis; MYC recognition sequence in CBF3 promoter; Binding site of ICE1 (inducer of CBF expression 1) that regulates the transcription of CBF/DREB1 genes in the cold in Arabidopsis; ICE1 (Chinnusamy et al., 2004);) This sequence is also known as RRE (R response element)(Hartmann et al.…	MYC; rd22BP1; ABA; leaf; seed; stress; CBF3; cold; CBF/DREB1;CBF/DREB1;ICE1; RRE	Abe et al.(2003)
	S000409	MYB2CONSENSUSAT	YAACKG	MYB recognition site found in the promoters of the dehydration-responsive gene rd22 and many other genes in Arabidopsis dehydration-responsive gene rd22 and many other genes in Arabidopsis	MYB; rd22BP1; ABA;stress	Abe et al.(2003)
	S000391	SEBFCONSSTPR10A	YTGTCWC	Binding site of the potato silencing element binding factor (SEBF) gene found in promoter of pathogenesis-related gene (PR-10a); Located between -45 and -39; Similar to the auxin response element	PR-10a; SEBF; pathogenesis; silencing	Boyle et al.(2001)
	S000390	WBOXATNPR1	TTGAC	"W-box" found in promoter of Arabidopsis thaliana (A.t.) NPR1 gene; Located between +70 and +79 in tandem; They were recognized specifically by salicylic acid (SA)-induced WRKY DNA binding proteins	NPR1; WRKY; WRKY18; disease resistance; SA; W box	Yu et al.(2001)
	S000447	WRKY71OS	TGAC	"A core of TGAC-containing W-box" of, e.g., Amy32b promoter; Binding site of rice WRKY71, a transcriptional repressor of the gibberellin signaling pathway; Parsley WRKY proteins bind specifically to Pathogenesis-Related Class10 (PR-10) genes (Eulgem et al., 1999)	WRKY; GA; MYB; W box; TGAC; PR proteins	Zhang et al.(2004)
BnRDR6A	S000391	SEBFCONSSTPR10A	YTGTCWC	Binding site of the potato silencing element binding factor (SEBF) gene found in promoter of pathogenesis-related gene (PR-10a); Located between -45 and -39; Similar to the auxin response element	PR-10a; SEBF; pathogenesis; silencing	Boyle et al.(2001)
	S000409	MYB2CONSENSUSAT	YAACKG	MYB recognition site found in the promoters of the dehydration-responsive gene rd22 and many other genes in Arabidopsis dehydration-responsive gene rd22 and many other genes in Arabidopsis	MYB; rd22BP1; ABA;stress	Abe et al.(2003)
	S000390	WBOXATNPR1	TTGAC	"W-box" found in promoter of Arabidopsis thaliana (A.t.) NPR1 gene; Located between +70 and +79 in tandem; They were recognized specifically by salicylic acid (SA)-induced WRKY DNA binding proteins	NPR1; WRKY; WRKY18; disease resistance; SA; W box	Yu et al.(2001)
	S000447	WRKY71OS	TGAC	"A core of TGAC-containing W-box" of, e.g., Amy32b promoter; Binding site of rice WRKY71, a transcriptional repressor of the gibberellin signaling pathway; Parsley WRKY proteins bind specifically to Pathogenesis-Related Class10 (PR-10) genes (Eulgem et al., 1999)	WRKY; GA; MYB; W box; TGAC; PR proteins	Zhang et al.(2004)
	S000408	MYB1AT	WAACCA	MYB recognition site found in the promoters of the dehydration-responsive gene rd22 and many other genes in Arabidopsis	MYB; rd22BP1; ABA;stress	Abe et al.(2003)
	S000292	DPBFCOREDCDC3	ACACNNG	A novel class of bZIP transcription factors, The Arabidopsis abscisic acid response gene ABI5 encodes a bZIP transcription factor; abi5 mutant have a pleiotropic defects in ABA response	ABA; bZIP; ABI5	Kim et al. (1997)
	S000198	GT1CONSENSUS	GRWAAW	The activation mechanism of GT-1 may be achieved through direct interaction between TFIIA and GT-1; Binding of GT-1-like factors to the PR-1a promoter influences the level of SA-inducible gene expression	TFIIA; TBP; HR; SAR; TMV	Villain et al.(1996)
	S000407	MYCCONSENSUSAT	CANNTG	MYC recognition site found in the promoters of the dehydration-responsive gene rd22 and many other genes in Arabidopsis; MYC recognition sequence in CBF3 promoter; Binding site of ICE1 (inducer of CBF expression 1) that regulates the transcription of CBF/DREB1 genes in the cold in Arabidopsis; ICE1 (Chinnusamy et al., 2004);) This sequence is also known as RRE (R response element)(Hartmann et al.…	MYC; rd22BP1; ABA; leaf; seed; stress; CBF3; cold; CBF/DREB1;CBF/DREB1;ICE1; RRE	Abe et al.(2003)
	S000403	TATCCAOSAMY	TATCCA	"TATCCA" element found in alpha-amylase promoters of rice (O.s.) at positions ca.90 to 150bp upstream of the transcription start sites; Binding sites of OsMYBS1, OsMYBS2 and OsMYBS3 which mediate sugar and hormone regulation of alpha-amylase gene expression	Apha-amylase; MYB proteins; gibberellin; GA; sugar starvation	Lu et al.(2002)
BnRDR6C	S000292	DPBFCOREDCDC3	ACACNNG	A novel class of bZIP transcription factors, The Arabidopsis abscisic acid response gene ABI5 encodes a bZIP transcription factor; abi5 mutant have a pleiotropic defects in ABA response	ABA; bZIP; ABI5	Kim et al. (1997)
	S000501	CGCGBOXAT	VCGCGB	"CGCG box" recognized by AtSR1-6 (Arabidopsis thaliana signal-responsive genes); Multiple CGCG elements are found in signal-responsive genes); Multiple CGCG elements are found in promoters of many genes; Ca++/calmodulin binds to all AtSRs	Calmodulin	Yang et al. (2002)
	S000507	ABRERATCAL	MACGYGB	"ABRE-related sequence" or "Repeated sequence motifs" identified in the upstream regions of 162 Ca(2+)-responsive upregulated genes	ABRE; calcium	Kaplan et al. (2006)
	S000198	GT1CONSENSUS	GRWAAW	The activation mechanism of GT-1 may be achieved through direct interaction between TFIIA and GT-1; Binding of GT-1-like factors to the PR-1a promoter influences the level of SA-inducible gene expression	TFIIA; TBP; HR; SAR; TMV	Villain et al.(1996)
	S000408	MYB1AT	WAACCA	MYB recognition site found in the promoters of the dehydration-responsive gene rd22 and many other genes in Arabidopsis	MYB; rd22BP1; ABA;stress	Abe et al.(2003)
	S000447	WRKY71OS	TGAC	"A core of TGAC-containing W-box" of, e.g., Amy32b promoter; Binding site of rice WRKY71, a transcriptional repressor of the gibberellin signaling pathway; Parsley WRKY proteins bind specifically to Pathogenesis-Related Class10 (PR-10) genes (Eulgem et al., 1999)	WRKY; GA; MYB; W box; TGAC; PR proteins	Zhang et al.(2004)
	S000407	MYCCONSENSUSAT	CANNTG	MYC recognition site found in the promoters of the dehydration-responsive gene rd22 and many other genes in Arabidopsis; MYC recognition sequence in CBF3 promoter; Binding site of ICE1 (inducer of CBF expression 1) that regulates the transcription of CBF/DREB1 genes in the cold in Arabidopsis; ICE1 (Chinnusamy et al., 2004);) This sequence is also known as RRE (R response element)(Hartmann et al.…	MYC; rd22BP1; ABA; leaf; seed; stress; CBF3; cold; CBF/DREB1;CBF/DREB1;ICE1; RRE	Abe et al.(2003)
